# Supplementary material for: The giant pill-millipede genus Zephronia Gray, 1832 from Thailand, with a redescription of Z.siamensis Hirst, 1907 and descriptions of three new species (Diplopoda, Sphaerotheriida, Zephroniidae)
Source: Zookeys. 2021 Oct 29;1067:19–56. doi: 10.3897/zookeys.1067.72369 (PMC8571248; doi:10.3897/zookeys.1067.72369)
Supplement: XML Treatment for Zephronia [file zookeys.1067.72369-treatment1.xml]

<!DOCTYPE tp:taxon-treatment
  PUBLIC "-//TaxonX//DTD Taxonomic Treatment Publishing DTD v0 20100105//EN" "tax-treatment-NSO.dtd">
<tp:taxon-treatment xmlns:tp="http://www.plazi.org/taxpub"><tp:treatment-meta><kwd-group><label>Taxon classification</label><kwd><named-content xmlns:xlink="http://www.w3.org/1999/xlink" content-type="kingdom">Animalia</named-content></kwd><kwd><named-content xmlns:xlink="http://www.w3.org/1999/xlink" content-type="order">Sphaerotheriida</named-content></kwd><kwd><named-content xmlns:xlink="http://www.w3.org/1999/xlink" content-type="family">Zephroniidae</named-content></kwd></kwd-group><mixed-citation publication-type="journal"><person-group><name><surname>Srisonchai</surname><given-names>Ruttapon</given-names></name><name><surname>Sutcharit</surname><given-names>Chirasak</given-names></name><name><surname>Likhitrakarn</surname><given-names>Natdanai</given-names></name></person-group><article-title>The giant pill-millipede genus <italic><tp:taxon-name><tp:taxon-name-part taxon-name-part-type="genus" reg="Zephronia">Zephronia</tp:taxon-name-part></tp:taxon-name></italic> Gray, 1832 from Thailand, with a redescription of <italic><tp:taxon-name><tp:taxon-name-part taxon-name-part-type="genus" reg="Zephronia">Z.</tp:taxon-name-part><tp:taxon-name-part taxon-name-part-type="species" reg="siamensis">siamensis</tp:taxon-name-part></tp:taxon-name></italic> Hirst, 1907 and descriptions of three new species (<tp:taxon-name><tp:taxon-name-part taxon-name-part-type="class">Diplopoda</tp:taxon-name-part></tp:taxon-name>, <tp:taxon-name><tp:taxon-name-part taxon-name-part-type="order">Sphaerotheriida</tp:taxon-name-part></tp:taxon-name>, <tp:taxon-name><tp:taxon-name-part taxon-name-part-type="family">Zephroniidae</tp:taxon-name-part></tp:taxon-name>)</article-title><source>Zookeys</source><day>29</day><month>10</month><year>2021</year><volume>1067</volume><fpage>19</fpage><lpage>56</lpage><pub-id pub-id-type="doi">10.3897/zookeys.1067.72369</pub-id></mixed-citation></tp:treatment-meta><tp:nomenclature><label>Genus</label><tp:taxon-name>
              <object-id xmlns:xlink="http://www.w3.org/1999/xlink" content-type="arpha" xlink:type="simple">0696B082-AB5D-5A13-B9D8-573CA561B05D</object-id>
              <tp:taxon-name-part taxon-name-part-type="genus" reg="Zephronia">Zephronia</tp:taxon-name-part>
            </tp:taxon-name><tp:taxon-authority>Gray, 1832</tp:taxon-authority></tp:nomenclature><tp:treatment-sec sec-type="diagnosis" id="SECID0ENCAE"><title>Diagnosis.</title><p>See complete and recently updated diagnoses in <xref ref-type="bibr" rid="B9">Golovatch et al. (2012</xref>: 283), <xref ref-type="bibr" rid="B28">Wesener (2016</xref>: 30), and <xref ref-type="bibr" rid="B15">Likhitrakarn et al. (2021</xref>: 13).</p></tp:treatment-sec><tp:treatment-sec sec-type="Confirmed species recorded from Thailand" id="SECID0E6CAE"><title>Confirmed species recorded from Thailand.</title><p>1. <italic><tp:taxon-name><tp:taxon-name-part taxon-name-part-type="genus" reg="Zephronia">Zephronia</tp:taxon-name-part><tp:taxon-name-part taxon-name-part-type="species" reg="siamensis">siamensis</tp:taxon-name-part></tp:taxon-name></italic> Hirst, 1907 2. <italic><tp:taxon-name><tp:taxon-name-part taxon-name-part-type="genus" reg="Zephronia">Zephronia</tp:taxon-name-part><tp:taxon-name-part taxon-name-part-type="species" reg="lannaensis">lannaensis</tp:taxon-name-part></tp:taxon-name></italic> Likhitrakarn &amp; Golovatch, 2021 3. <italic><tp:taxon-name><tp:taxon-name-part taxon-name-part-type="genus" reg="Zephronia">Zephronia</tp:taxon-name-part><tp:taxon-name-part taxon-name-part-type="species" reg="phrain">phrain</tp:taxon-name-part></tp:taxon-name></italic> Likhitrakarn &amp; Golovatch, 2021 4. <italic><tp:taxon-name><tp:taxon-name-part taxon-name-part-type="genus" reg="Zephronia">Zephronia</tp:taxon-name-part><tp:taxon-name-part taxon-name-part-type="species" reg="viridisoma">viridisoma</tp:taxon-name-part></tp:taxon-name></italic> Rosenmejer &amp; Wesener, 2021 5. <italic><tp:taxon-name><tp:taxon-name-part taxon-name-part-type="genus" reg="Zephronia">Zephronia</tp:taxon-name-part><tp:taxon-name-part taxon-name-part-type="species" reg="enghoffi">enghoffi</tp:taxon-name-part></tp:taxon-name></italic><abbrev xmlns:xlink="http://www.w3.org/1999/xlink" xlink:title="sclerotized process" id="ABBRID0E3EAE" xlink:type="simple">sp</abbrev>. nov. 6. <italic><tp:taxon-name><tp:taxon-name-part taxon-name-part-type="genus" reg="Zephronia">Zephronia</tp:taxon-name-part><tp:taxon-name-part taxon-name-part-type="species" reg="golovatchi">golovatchi</tp:taxon-name-part></tp:taxon-name></italic><abbrev xmlns:xlink="http://www.w3.org/1999/xlink" xlink:title="sclerotized process" id="ABBRID0ELFAE" xlink:type="simple">sp</abbrev>. nov. 7. <italic><tp:taxon-name><tp:taxon-name-part taxon-name-part-type="genus" reg="Zephronia">Zephronia</tp:taxon-name-part><tp:taxon-name-part taxon-name-part-type="species" reg="panhai">panhai</tp:taxon-name-part></tp:taxon-name></italic><abbrev xmlns:xlink="http://www.w3.org/1999/xlink" xlink:title="sclerotized process" id="ABBRID0E1FAE" xlink:type="simple">sp</abbrev>. nov.</p></tp:treatment-sec><tp:treatment-sec sec-type="Unconfirmed species recorded for Thailand" id="SECID0E5FAE"><title>Unconfirmed species recorded for Thailand.</title><p><tp:taxon-name><tp:taxon-name-part taxon-name-part-type="genus" reg="Zephronia">Zephronia</tp:taxon-name-part><tp:taxon-name-part taxon-name-part-type="uncertainty-rank">cf.</tp:taxon-name-part><tp:taxon-name-part taxon-name-part-type="species" reg="viridescens">viridescens</tp:taxon-name-part></tp:taxon-name> Attems, 1936.</p></tp:treatment-sec><ref-list><ref id="B9"><mixed-citation xmlns:xlink="http://www.w3.org/1999/xlink" xlink:type="simple"><person-group><name name-style="western"><surname>Golovatch</surname><given-names>SI</given-names></name><name name-style="western"><surname>Wesener</surname><given-names>T</given-names></name><name name-style="western"><surname>Mauriès</surname><given-names>J-P</given-names></name><name name-style="western"><surname>Semenyuk</surname><given-names>II</given-names></name></person-group> (<year>2012</year>) <article-title>On the identities of <italic><tp:taxon-name><tp:taxon-name-part taxon-name-part-type="genus">Cryxus</tp:taxon-name-part></tp:taxon-name></italic> Leach, 1814 and <italic><tp:taxon-name><tp:taxon-name-part taxon-name-part-type="genus">Zephronia</tp:taxon-name-part></tp:taxon-name></italic> Gray, 1832, the oldest generic names in the millipede order <tp:taxon-name><tp:taxon-name-part taxon-name-part-type="order">Sphaerotheriida</tp:taxon-name-part></tp:taxon-name> (<tp:taxon-name><tp:taxon-name-part taxon-name-part-type="class">Diplopoda</tp:taxon-name-part></tp:taxon-name>).</article-title><source><tp:taxon-name><tp:taxon-name-part taxon-name-part-type="phylum">Arthropoda</tp:taxon-name-part></tp:taxon-name> Selecta</source><volume>21</volume>(<issue>4</issue>): <fpage>273</fpage>–<lpage>294</lpage>. <ext-link xlink:type="simple" ext-link-type="doi" xlink:href="10.15298/arthsel.21.4.01">https://doi.org/10.15298/arthsel.21.4.01</ext-link></mixed-citation></ref><ref id="B28"><mixed-citation xmlns:xlink="http://www.w3.org/1999/xlink" xlink:type="simple"><person-group><name name-style="western"><surname>Wesener</surname><given-names>T</given-names></name></person-group> (<year>2016</year>) <article-title>The giant pill-millipedes, order <tp:taxon-name><tp:taxon-name-part taxon-name-part-type="order">Sphaerotheriida</tp:taxon-name-part></tp:taxon-name> – An annotated species catalogue with morphological atlas and list of apomorphies (<tp:taxon-name><tp:taxon-name-part taxon-name-part-type="phylum">Arthropoda</tp:taxon-name-part></tp:taxon-name>: <tp:taxon-name><tp:taxon-name-part taxon-name-part-type="class">Diplopoda</tp:taxon-name-part></tp:taxon-name>).</article-title><source>Bonn Zoological Bulletin Supplementum</source><volume>63</volume>: <fpage>1</fpage>–<lpage>104</lpage>.</mixed-citation></ref><ref id="B15"><mixed-citation xmlns:xlink="http://www.w3.org/1999/xlink" xlink:type="simple"><person-group><name name-style="western"><surname>Likhitrakarn</surname><given-names>N</given-names></name><name name-style="western"><surname>Golovatch</surname><given-names>SI</given-names></name><name name-style="western"><surname>Srisonchai</surname><given-names>R</given-names></name><name name-style="western"><surname>Sutcharit</surname><given-names>C</given-names></name></person-group> (<year>2021</year>) <article-title>Two new species of the giant pill-millipede genus <italic><tp:taxon-name><tp:taxon-name-part taxon-name-part-type="genus">Zephronia</tp:taxon-name-part></tp:taxon-name></italic> Gray, 1832 from Thailand (<tp:taxon-name><tp:taxon-name-part taxon-name-part-type="class">Diplopoda</tp:taxon-name-part></tp:taxon-name>: <tp:taxon-name><tp:taxon-name-part taxon-name-part-type="order">Sphaerotheriida</tp:taxon-name-part></tp:taxon-name>: <tp:taxon-name><tp:taxon-name-part taxon-name-part-type="family">Zephroniidae</tp:taxon-name-part></tp:taxon-name>).</article-title><source>Tropical Natural History</source><volume>21</volume>(<issue>1</issue>): <fpage>12</fpage>–<lpage>26</lpage>. <ext-link xlink:type="simple" ext-link-type="uri" xlink:href="https://li01.tci-thaijo.org/index.php/tnh/article/view/247730">https://li01.tci-thaijo.org/index.php/tnh/article/view/247730</ext-link></mixed-citation></ref></ref-list></tp:taxon-treatment>
