# Supplementary material for: The giant pill-millipede genus Zephronia Gray, 1832 from Thailand, with a redescription of Z.siamensis Hirst, 1907 and descriptions of three new species (Diplopoda, Sphaerotheriida, Zephroniidae)
Source: Zookeys. 2021 Oct 29;1067:19–56. doi: 10.3897/zookeys.1067.72369 (PMC8571248; doi:10.3897/zookeys.1067.72369)
Supplement: XML Treatment for Zephronia siamensis [file zookeys.1067.72369-treatment2.xml]

<!DOCTYPE tp:taxon-treatment
  PUBLIC "-//TaxonX//DTD Taxonomic Treatment Publishing DTD v0 20100105//EN" "tax-treatment-NSO.dtd">
<tp:taxon-treatment xmlns:tp="http://www.plazi.org/taxpub"><tp:treatment-meta><kwd-group><label>Taxon classification</label><kwd><named-content xmlns:xlink="http://www.w3.org/1999/xlink" content-type="kingdom">Animalia</named-content></kwd><kwd><named-content xmlns:xlink="http://www.w3.org/1999/xlink" content-type="order">Sphaerotheriida</named-content></kwd><kwd><named-content xmlns:xlink="http://www.w3.org/1999/xlink" content-type="family">Zephroniidae</named-content></kwd></kwd-group><mixed-citation publication-type="journal"><person-group><name><surname>Srisonchai</surname><given-names>Ruttapon</given-names></name><name><surname>Sutcharit</surname><given-names>Chirasak</given-names></name><name><surname>Likhitrakarn</surname><given-names>Natdanai</given-names></name></person-group><article-title>The giant pill-millipede genus <italic><tp:taxon-name><tp:taxon-name-part taxon-name-part-type="genus" reg="Zephronia">Zephronia</tp:taxon-name-part></tp:taxon-name></italic> Gray, 1832 from Thailand, with a redescription of <italic><tp:taxon-name><tp:taxon-name-part taxon-name-part-type="genus" reg="Zephronia">Z.</tp:taxon-name-part><tp:taxon-name-part taxon-name-part-type="species" reg="siamensis">siamensis</tp:taxon-name-part></tp:taxon-name></italic> Hirst, 1907 and descriptions of three new species (<tp:taxon-name><tp:taxon-name-part taxon-name-part-type="class">Diplopoda</tp:taxon-name-part></tp:taxon-name>, <tp:taxon-name><tp:taxon-name-part taxon-name-part-type="order">Sphaerotheriida</tp:taxon-name-part></tp:taxon-name>, <tp:taxon-name><tp:taxon-name-part taxon-name-part-type="family">Zephroniidae</tp:taxon-name-part></tp:taxon-name>)</article-title><source>Zookeys</source><day>29</day><month>10</month><year>2021</year><volume>1067</volume><fpage>19</fpage><lpage>56</lpage><pub-id pub-id-type="doi">10.3897/zookeys.1067.72369</pub-id></mixed-citation></tp:treatment-meta><tp:nomenclature><tp:taxon-name>
              <object-id xmlns:xlink="http://www.w3.org/1999/xlink" content-type="arpha" xlink:type="simple">B86C57C0-6EFC-5888-AC19-C847D7394223</object-id>
              <tp:taxon-name-part taxon-name-part-type="genus" reg="Zephronia">Zephronia</tp:taxon-name-part>
              <tp:taxon-name-part taxon-name-part-type="species" reg="siamensis">siamensis</tp:taxon-name-part>
            </tp:taxon-name><tp:taxon-authority>Hirst, 1907</tp:taxon-authority><xref ref-type="fig" rid="F1">Figures 1A–D</xref><xref ref-type="fig" rid="F3">; 3</xref><xref ref-type="fig" rid="F4">; 4</xref><xref ref-type="fig" rid="F13">; 13A, B</xref><xref ref-type="fig" rid="F14">; 14A</xref><tp:nomenclature-citation-list><tp:nomenclature-citation><tp:taxon-name>
                  <tp:taxon-name-part taxon-name-part-type="genus" reg="Zephronia">Zephronia</tp:taxon-name-part>
                  <tp:taxon-name-part taxon-name-part-type="species" reg="siamensis">siamensis</tp:taxon-name-part>
                </tp:taxon-name><comment>Hirst, 1907: 218; <xref ref-type="bibr" rid="B1">Attems 1914</xref>: 147; <xref ref-type="bibr" rid="B2">Attems 1936</xref>: 182; <xref ref-type="bibr" rid="B11">Jeekel 2001</xref>: 21; <xref ref-type="bibr" rid="B7">Enghoff 2005</xref>: 89; <xref ref-type="bibr" rid="B9">Golovatch et al. 2012</xref>: 276; <xref ref-type="bibr" rid="B32">Wongthamwanich et al. 2012a</xref>: 30; <xref ref-type="bibr" rid="B28">Wesener 2016</xref>: 35.</comment></tp:nomenclature-citation><tp:nomenclature-citation><tp:taxon-name>
                  <tp:taxon-name-part taxon-name-part-type="genus" reg="Zephronia">Zephronia</tp:taxon-name-part>
                  <tp:taxon-name-part taxon-name-part-type="uncertainty-rank">cf.</tp:taxon-name-part>
                  <tp:taxon-name-part taxon-name-part-type="species" reg="siamensis">siamensis</tp:taxon-name-part>
                </tp:taxon-name><comment>– <xref ref-type="bibr" rid="B6">Decker 2010</xref>: 25.</comment></tp:nomenclature-citation></tp:nomenclature-citation-list></tp:nomenclature><tp:treatment-sec sec-type="material" id="SECID0EHKAE"><title>Material examined.</title><p>Thailand – Chonburi Province • 2 ♂♂ 17 ♀♀; Sichang District, <abbrev xmlns:xlink="http://www.w3.org/1999/xlink" xlink:title="the Thai word for “island”" id="ABBRID0ENKAE" xlink:type="simple">Koh</abbrev> Sichang; <named-content xmlns:xlink="http://www.w3.org/1999/xlink" content-type="dwc:verbatimCoordinates" xlink:type="simple"><named-content content-type="geo-json" specific-use="{&#34;type&#34;:&#34;Point&#34;,&#34;coordinates&#34;:[100.815556,13.151056]}" id="NCID0EUKAE" xlink:type="simple">13°9'3.8"N, 100°48'56"E</named-content></named-content>; 7 m <abbrev xmlns:xlink="http://www.w3.org/1999/xlink" xlink:title="above sea-level" id="ABBRID0EZKAE" xlink:type="simple">a.s.l</abbrev>.; 14 November 2020; R. Srisonchai, N. Likhitrakarn, P. Jirapatrasilp leg.; • 2 ♀♀; same collection data; <abbrev xmlns:xlink="http://www.w3.org/1999/xlink" xlink:title="Natural History Museum of Denmark, University of Copenhagen, Denmark" id="ABBRID0E4KAE" xlink:type="simple">NHMD</abbrev> • 2 ♀♀; same collection data; <abbrev xmlns:xlink="http://www.w3.org/1999/xlink" xlink:title="Zoological Museum, State University of Moscow" id="ABBRID0EBLAE" xlink:type="simple">ZMUM</abbrev> • 3 ♀♀; same Province, Mueang District, Grand Cayon Chonburi; <named-content xmlns:xlink="http://www.w3.org/1999/xlink" content-type="dwc:verbatimCoordinates" xlink:type="simple"><named-content content-type="geo-json" specific-use="{&#34;type&#34;:&#34;Point&#34;,&#34;coordinates&#34;:[100.955000,12.523056]}" id="NCID0EILAE" xlink:type="simple">12°31'23"N, 100°57'18"E</named-content></named-content>; 7 m <abbrev xmlns:xlink="http://www.w3.org/1999/xlink" xlink:title="above sea-level" id="ABBRID0ENLAE" xlink:type="simple">a.s.l</abbrev>.; 2 August 2019; <abbrev xmlns:xlink="http://www.w3.org/1999/xlink" xlink:title="Animal Systematics Research Unit" id="ABBRID0ERLAE" xlink:type="simple">ASRU</abbrev> members leg.; • 1 ♀; same Province, Sattahip District, <abbrev xmlns:xlink="http://www.w3.org/1999/xlink" xlink:title="the Thai word for “island”" id="ABBRID0EVLAE" xlink:type="simple">Koh</abbrev> Chuang; <named-content xmlns:xlink="http://www.w3.org/1999/xlink" content-type="dwc:verbatimCoordinates" xlink:type="simple"><named-content content-type="geo-json" specific-use="{&#34;type&#34;:&#34;Point&#34;,&#34;coordinates&#34;:[100.955000,12.523056]}" id="NCID0E3LAE" xlink:type="simple">12°31'23"N, 100°57'18"E</named-content></named-content>; 7 m <abbrev xmlns:xlink="http://www.w3.org/1999/xlink" xlink:title="above sea-level" id="ABBRID0EBMAE" xlink:type="simple">a.s.l</abbrev>.; 8 August 2013; R. Srisonchai, P. Jirapatrasilp leg.; • 2 ♀♀; same Province, Bo Thong District, <abbrev xmlns:xlink="http://www.w3.org/1999/xlink" xlink:title="the Thai word for “temple”" id="ABBRID0EFMAE" xlink:type="simple">Wat</abbrev> Tham Khao Cha-ang-on; <named-content xmlns:xlink="http://www.w3.org/1999/xlink" content-type="dwc:verbatimCoordinates" xlink:type="simple"><named-content content-type="geo-json" specific-use="{&#34;type&#34;:&#34;Point&#34;,&#34;coordinates&#34;:[101.651583,13.208806]}" id="NCID0EMMAE" xlink:type="simple">13°12'31.7"N, 101°39'5.7"E</named-content></named-content>; 128 m <abbrev xmlns:xlink="http://www.w3.org/1999/xlink" xlink:title="above sea-level" id="ABBRID0ERMAE" xlink:type="simple">a.s.l</abbrev>.; 4 July 2016; R. Srisonchai, P. Tongkerd leg.; • 1 ♀; Rayong Province, Mueang District, <abbrev xmlns:xlink="http://www.w3.org/1999/xlink" xlink:title="the Thai word for “island”" id="ABBRID0EVMAE" xlink:type="simple">Koh</abbrev> Samet; <named-content xmlns:xlink="http://www.w3.org/1999/xlink" content-type="dwc:verbatimCoordinates" xlink:type="simple"><named-content content-type="geo-json" specific-use="{&#34;type&#34;:&#34;Point&#34;,&#34;coordinates&#34;:[101.464611,12.572944]}" id="NCID0E3MAE" xlink:type="simple">12°34'22.6"N, 101°27'52.6"E</named-content></named-content>; 128 m <abbrev xmlns:xlink="http://www.w3.org/1999/xlink" xlink:title="above sea-level" id="ABBRID0EBNAE" xlink:type="simple">a.s.l</abbrev>.; 12 January 2010; <abbrev xmlns:xlink="http://www.w3.org/1999/xlink" xlink:title="Animal Systematics Research Unit" id="ABBRID0EFNAE" xlink:type="simple">ASRU</abbrev> members leg.</p></tp:treatment-sec><tp:treatment-sec sec-type="type locality" id="SECID0EJNAE"><title>Type locality.</title><p>Kosichang and Chantaboon, Siam (<xref ref-type="bibr" rid="B10">Hirst 1907</xref>), [<abbrev xmlns:xlink="http://www.w3.org/1999/xlink" xlink:title="the Thai word for “island”" id="ABBRID0ETNAE" xlink:type="simple">Koh</abbrev> Sichang (Island) is in Chonburi Province, Chantaboon is in Chantaburi Province].</p></tp:treatment-sec><tp:treatment-sec sec-type="diagnosis" id="SECID0E6NAE"><title>Diagnosis.</title><p>A member of <italic><tp:taxon-name><tp:taxon-name-part taxon-name-part-type="genus" reg="Zephronia">Zephronia</tp:taxon-name-part></tp:taxon-name></italic> s. s. in which the position of Tömösváry’s organ located next to the aberrant ommatidia, not inside the antennal groove. Adult body length relatively small, usually ca. 20 mm, &lt; 26.5 mm, tip of subanal plate concave, process of telopoditomere 2 of anterior telopod rather short and strongly curved distally, and process of telopoditomere 2 of anterior telopod shorter than the combination of telopoditomeres 3 and 4. Similar in these respects to <italic><tp:taxon-name><tp:taxon-name-part taxon-name-part-type="genus" reg="Zephronia">Z.</tp:taxon-name-part><tp:taxon-name-part taxon-name-part-type="species" reg="laotica">laotica</tp:taxon-name-part></tp:taxon-name></italic> Wesener, 2019 and <italic><tp:taxon-name><tp:taxon-name-part taxon-name-part-type="genus" reg="Zephronia">Z.</tp:taxon-name-part><tp:taxon-name-part taxon-name-part-type="species" reg="dawydoffi">dawydoffi</tp:taxon-name-part></tp:taxon-name></italic> Attems, 1953. Differs from these two species by showing a body length &gt; 16.7 mm, live specimens with unique dark green, tergites with two yellow-brown patches located in anterior half of tergites, surface of tergites with conspicuous setae, femur of leg extended with conspicuous teeth, and telopoditomere 4 of anterior telopods posteriorly with a row of conspicuous crenulated teeth (<abbrev xmlns:xlink="http://www.w3.org/1999/xlink" xlink:title="crenulated teeth" id="ABBRID0ECPAE" xlink:type="simple">cr-T</abbrev>).</p></tp:treatment-sec><tp:treatment-sec sec-type="redescription" id="SECID0EGPAE"><title>Redescription.</title><p><bold><italic>Body size</italic></bold>: Male: body length 15.0–26.5 mm. Width of thoracic shield 9.0–12.5 mm, of tergite 8 9.5–11.4 mm. Height of thoracic shield 5.2–6.4 mm, of tergite 7, 6.1–7.4 mm. Female: body length 15–23.0 mm. Width of thoracic shield ca. 12.1 mm, of tergite 8 ca. 12.8 mm. Height of thoracic shield ca. 7.3 mm, of tergite 7 ca. 8.2 mm.</p><p><bold><italic>Color</italic></bold> (Fig. <xref ref-type="fig" rid="F1">1A–D</xref>): Live specimens dark green; antennae dark brown; head, collum, thoracic shield, paratergites brown; legs bluish green. Tergites with two big patches, brown or yellowish brown, arranged in almost central part of anterior half; lateral part of tergites greenish dark, middle part of tergites brown. Anal shield with two colors contrasting each other, posterior half reddish brown, anterior half greenish dark brown. Color in alcohol after three months of preservation changed to greenish brown, head and collum dark greenish, tergites with a dark posterior margin, legs pale yellowish, distal podomeres rusty brown, antennae dark green.</p><fig id="F1" position="float" orientation="portrait"><object-id xmlns:xlink="http://www.w3.org/1999/xlink" content-type="doi" xlink:type="simple">10.3897/zookeys.1067.72369.figure1</object-id><object-id xmlns:xlink="http://www.w3.org/1999/xlink" content-type="arpha" xlink:type="simple">03F8F3FA-DD90-5C83-BBB4-FD0722ACCB60</object-id><label>Figure 1.</label><caption><p>Photographs of living <italic><tp:taxon-name><tp:taxon-name-part taxon-name-part-type="genus" reg="Zephronia">Zephronia</tp:taxon-name-part></tp:taxon-name></italic> spp. <bold>A–D</bold><italic><tp:taxon-name><tp:taxon-name-part taxon-name-part-type="genus" reg="Zephronia">Zephronia</tp:taxon-name-part><tp:taxon-name-part taxon-name-part-type="species" reg="siamensis">siamensis</tp:taxon-name-part></tp:taxon-name></italic><bold>E, F</bold><italic><tp:taxon-name><tp:taxon-name-part taxon-name-part-type="genus" reg="Zephronia">Zephronia</tp:taxon-name-part><tp:taxon-name-part taxon-name-part-type="species" reg="phrain">phrain</tp:taxon-name-part></tp:taxon-name></italic>. Photographs not to scale.</p></caption><graphic xmlns:xlink="http://www.w3.org/1999/xlink" xlink:href="zookeys-1067-019-g001.jpg" position="float" orientation="portrait" xlink:type="simple" id="oo_604301.jpg"><uri content-type="original_file" xlink:type="simple">https://binary.pensoft.net/fig/604301</uri></graphic></fig><p><bold><italic>Head</italic></bold>: Trapezoid, anterior part of head clothed with numerous long setae, posterior part sparsely punctate; anterior margin of labrum with a single tooth. Each eye with 75–92 ommatidia. Aberrant ocellus located inside antennal groove.</p><p><bold><italic>Antennae</italic></bold> (Fig. <xref ref-type="fig" rid="F3">3A</xref>): Short, with rounded joints, extending posteriorly to leg-pair 2. Lengths of antennomeres: 6 &gt; 3 &gt; 5 = 4 &gt; 2 = 1. Antennomere 6 densely pubescent, sensilla basiconica surrounding apical disc. Last antennomere thickened, widened apically and axe-shaped. Shape of antennae sexually dimorphic, cylindrical in female; thickened, widened apically and slightly flattened in male. Apical disc with 51–61 (males) or 49–54 apical cones (females). No sclerotized crest/ridge between antennal socket and ommatidia.</p><p><bold><italic>Tömösváry’s organ</italic></bold>: Located separately at a small, projected brim between ommatidia and antennal socket.</p><p><bold><italic>Gnathochilarium</italic></bold>: Ventral surface with setae, other structures typical of the order. Palpi with sensory cones arranged in clusters. Mandibles not dissected.</p><p><bold><italic>Stigmatic plates</italic></bold> (Fig. <xref ref-type="fig" rid="F3">3C</xref>): First stigmatic plate subtriangular, apex broadly rounded, slightly curved towards coxa 1.</p><p><bold><italic><tp:taxon-name><tp:taxon-name-part taxon-name-part-type="genus" reg="Laterotergites">Laterotergites</tp:taxon-name-part></tp:taxon-name></italic></bold>: 1 and 2 with a broad and well-rounded projection.</p><p><bold><italic>Collum</italic></bold>: With glabrous surface, sparsely setose with very long setae, except for anterior and posterior margins which are densely setose.</p><p><bold><italic>Thoracic shield</italic></bold>: Surface with tiny setae as on tergites. Shallow grooves filled with numerous long setae, no keels.</p><p><bold><italic>Tergites</italic></bold> (Fig. <xref ref-type="fig" rid="F1">1A–C</xref>): Surface shining, entirely clothed with dense and tiny setae, each seta located in a tiny pit. Tip of paratergites weakly projecting posteriorly.</p><p><bold><italic>Endotergum</italic></bold> (Figs <xref ref-type="fig" rid="F13">13A, B</xref>, <xref ref-type="fig" rid="F14">14A</xref>): Posterior margin with lobes, ‘rectangle-wavy’ margin. Inner section (inner area) smooth, with a few setae. Middle section (middle area) with a single row of conspicuous, elliptical cuticular impressions; distance between impressions as wide as individual diameter. Bristles arranged in one row, tip of the longest bristles not extended beyond posterior margin or not reaching to posterior margin.</p><p><bold><italic>Anal shield</italic></bold>: Sexually dimorphic, in female large and well-rounded, in male slightly more rectangular, in both sexes glabrous. Surface similar to that of tergites. Inner surface (underside) with a single, long, black locking carina half as long as width of last laterotergite.</p><p><bold><italic>Legs</italic></bold> (Fig. <xref ref-type="fig" rid="F3">3B</xref>): Leg-pair 1 with one ventral spine, leg-pair 2 with two or three, leg-pair 3 with 4–6 ventral spines. Leg-pairs 4–18 with eight or nine ventral spines and two or three apical ones; thereafter slightly reduced into 5–8 ventral spines. In leg 9, femur ca. 1.7×, tarsus ca. 3.2× longer than wide. Length of tarsus &gt; femur &gt; prefemur &gt; coxa &gt; tibia ≥ postfemur. All podomeres densely setose. Coxa large, with dentate ridge marginally (coxal process). Coxal process absent in leg-pairs 1 and 2. Prefemur without teeth. Femur large and stout, extended mesally, with 7–11 conspicuous teeth.</p><p><bold><italic>Subanal plate</italic></bold> (Fig. <xref ref-type="fig" rid="F3">3F</xref>): Large and wide, semicircular, divided by a conspicuous mesal constriction; central margin (tip) concave, wide; lateral margin slightly convex. Densely setose.</p><p><bold><italic>Male sexual characters</italic></bold> (Fig. <xref ref-type="fig" rid="F3">3D</xref>): Male gonopore large, covered with a single, undivided, triangular, sclerotized plate.</p><p><bold><italic>Anterior telopods</italic></bold> (Fig. <xref ref-type="fig" rid="F4">4A–C</xref>): First telopoditomere rectangular, slightly longer than wide. Telopoditomere 2 large, as long as telopoditomeres 3 and 4 combined. Process of telopoditomere 2 located posteriorly, but partly visible laterally in anterior view. Process of telopoditomere 2 wide, broader than telopoditomeres 3 and 4. Process of telopoditomere 2 conspicuously unciform, protruding as high as basal part of telopoditomere 4, apically with a well-rounded tip. Margin towards telopoditomere 3 with a membranous area carrying a rather small and sclerotized process (<abbrev xmlns:xlink="http://www.w3.org/1999/xlink" xlink:title="sclerotized process" id="ABBRID0E3VAE" xlink:type="simple">sp</abbrev>), apically with a rounded tip. Telopoditomere 3 slender, 1.4X longer than wide, 1.5X longer than telopoditomere 4. Telopoditomere 4 posteriorly with a row of 7 small and crenulated teeth (<abbrev xmlns:xlink="http://www.w3.org/1999/xlink" xlink:title="crenulated teeth" id="ABBRID0EAWAE" xlink:type="simple">cr-T</abbrev>) with two prominent spines. All podomeres covered with long sparse setae, except for central part of telopoditomere 1 and posterior surfaces of 2–4.</p><p><bold><italic>Posterior telopods</italic></bold> (Fig. <xref ref-type="fig" rid="F4">4D–F</xref>): Inner horns with sharply edged tips, slightly curved caudad. Telopodite consisting of four podomeres. First podomere stout and narrow, nearly twice as wide as long. Immovable finger (process of telopoditomere 2) shorter than movable finger (consisting of telopoditomeres 3 and 4). Immovable finger stout and narrow, 1.6X longer than wide, not curved, glabrous distally. Margin towards movable finger with two massive, triangular, membranous lobes (<abbrev xmlns:xlink="http://www.w3.org/1999/xlink" xlink:title="membranous lobe" id="ABBRID0EPWAE" xlink:type="simple">ML</abbrev>). Telopoditomere 3 elongated, slightly curved, twice as long as telopoditomere 4; with a large, swollen, membranous ledge; postero-apically slightly enlarged, with a row of 11 or 12 crenulated teeth (<abbrev xmlns:xlink="http://www.w3.org/1999/xlink" xlink:title="crenulated teeth" id="ABBRID0ETWAE" xlink:type="simple">cr-T</abbrev>). Telopoditomere 4 slender, twice as long as wide, slightly tapering apically; with a large, swollen, membranous ledge; with two long and sclerotized spines. Telopoditomeres 1 and 2 on both sides covered with few setae. Telopoditomere 3 at base of inner margin with a few setae, remaining parts of telopoditomeres 3 and 4 almost glabrous.</p><p><bold><italic>Female sexual characters</italic></bold> (Fig. <xref ref-type="fig" rid="F3">3E</xref>): Vulva large, covering ca. 2/3 coxa, located at mesal side, extending mesally to basal third of prefemur. Operculum regularly rounded, margin straight, mesal margin not protruding.</p></tp:treatment-sec><tp:treatment-sec sec-type="distribution" id="SECID0ECXAE"><title>Distribution and habitats</title><p>(Figs <xref ref-type="fig" rid="F15">15A</xref>, <xref ref-type="fig" rid="F16">16</xref>). The newly collected specimens from the type locality were found under groups of <italic><tp:taxon-name><tp:taxon-name-part taxon-name-part-type="genus" reg="Pandanus">Pandanus</tp:taxon-name-part></tp:taxon-name></italic> trees in a limestone area near a beach, while the other material from the Chonburi and Rayong provinces were likewise taken from limestone habitats. Currently, this species <abbrev xmlns:xlink="http://www.w3.org/1999/xlink" xlink:title="inner section" id="ABBRID0EXXAE" xlink:type="simple">is</abbrev> known to occur only in eastern Thailand.</p></tp:treatment-sec><tp:treatment-sec sec-type="remarks" id="SECID0E2XAE"><title>Remarks.</title><p>The live coloration of adults is generally dark green with two yellowish brown patches in the anterior half of tergites, this being quite unique for this species.</p><p>Almost 114 years since the original description, a redescription of <italic><tp:taxon-name><tp:taxon-name-part taxon-name-part-type="genus" reg="Zephronia">Z.</tp:taxon-name-part><tp:taxon-name-part taxon-name-part-type="species" reg="siamensis">siamensis</tp:taxon-name-part></tp:taxon-name></italic> Hirst, 1907 has been made in this study based on the newly collected specimens from <abbrev xmlns:xlink="http://www.w3.org/1999/xlink" xlink:title="the Thai word for “island”" id="ABBRID0ESYAE" xlink:type="simple">Koh</abbrev> Srichang (Srichang Island), here regarded as strict topotypes.</p><p>Considerable variation has been found in body size of the specimen described by <xref ref-type="bibr" rid="B10">Hirst (1907)</xref> compared to the topotypes: the type specimen was ca. 26.5 mm in length, whereas the new material we examined were within the size range of 16.7–23.5 mm.</p></tp:treatment-sec><tp:treatment-sec><!--Section generated to contain objects referenced in tp:taxon-treatment.--><fig id="F3" position="float" orientation="portrait"><object-id xmlns:xlink="http://www.w3.org/1999/xlink" content-type="doi" xlink:type="simple">10.3897/zookeys.1067.72369.figure3</object-id><object-id xmlns:xlink="http://www.w3.org/1999/xlink" content-type="arpha" xlink:type="simple">7C151D86-DCD6-5206-B8F9-A3BAA6761E3F</object-id><label>Figure 3.</label><caption><p><italic><tp:taxon-name><tp:taxon-name-part taxon-name-part-type="genus" reg="Zephronia">Zephronia</tp:taxon-name-part><tp:taxon-name-part taxon-name-part-type="species" reg="siamensis">siamensis</tp:taxon-name-part></tp:taxon-name></italic><bold>A–C</bold> male <bold>D, E</bold> female (<abbrev xmlns:xlink="http://www.w3.org/1999/xlink" xlink:title="Chulalongkorn University Museum of Zoology" id="ABBRID0EIQAG" xlink:type="simple">CUMZ</abbrev>-Zeph0013) <bold>A</bold> right antenna, ventral view <bold>B</bold> the ninth left leg, posterior view <bold>C</bold> first coxae with stigmatic plates, posterior view <bold>D</bold> coxae of second legs with gonopores, posterior view <bold>E</bold> coxae and prefemur of second legs with vulvae, posterior view <bold>F</bold> subanal plate, ventral view. Abbreviations: <abbrev xmlns:xlink="http://www.w3.org/1999/xlink" xlink:title="coxa" id="ABBRID0EYQAG" xlink:type="simple">cx</abbrev> = coxa, o = operculum, <abbrev xmlns:xlink="http://www.w3.org/1999/xlink" xlink:title="prefemur" id="ABBRID0E3QAG" xlink:type="simple">pre</abbrev> = prefemur, <abbrev xmlns:xlink="http://www.w3.org/1999/xlink" xlink:title="syncoxite" id="ABBRID0EARAG" xlink:type="simple">syn-cx</abbrev> = syncoxite, St-Pl = stigmatic plate.</p></caption><graphic xmlns:xlink="http://www.w3.org/1999/xlink" xlink:href="zookeys-1067-019-g003.jpg" position="float" orientation="portrait" xlink:type="simple" id="oo_604303.jpg"><uri content-type="original_file" xlink:type="simple">https://binary.pensoft.net/fig/604303</uri></graphic></fig><fig id="F4" position="float" orientation="portrait"><object-id xmlns:xlink="http://www.w3.org/1999/xlink" content-type="doi" xlink:type="simple">10.3897/zookeys.1067.72369.figure4</object-id><object-id xmlns:xlink="http://www.w3.org/1999/xlink" content-type="arpha" xlink:type="simple">4B6EA465-D602-5B35-ACC2-AA3B29AEBA7C</object-id><label>Figure 4.</label><caption><p><italic><tp:taxon-name><tp:taxon-name-part taxon-name-part-type="genus" reg="Zephronia">Zephronia</tp:taxon-name-part><tp:taxon-name-part taxon-name-part-type="species" reg="siamensis">siamensis</tp:taxon-name-part></tp:taxon-name></italic><bold>A–C</bold> left anterior telopod, anterior, posterior and sublateral views, respectively <bold>D, E</bold> Left and right posterior telopods, posterior view <bold>F</bold> Posterior telopod, anterior view. Abbreviations: <abbrev xmlns:xlink="http://www.w3.org/1999/xlink" xlink:title="crenulated teeth" id="ABBRID0ENSAG" xlink:type="simple">cr-T</abbrev> = crenulated teeth, <abbrev xmlns:xlink="http://www.w3.org/1999/xlink" xlink:title="coxa" id="ABBRID0ERSAG" xlink:type="simple">cx</abbrev> = coxa, <abbrev xmlns:xlink="http://www.w3.org/1999/xlink" xlink:title="membranous lobe" id="ABBRID0EVSAG" xlink:type="simple">ML</abbrev> = membranous lobe, <abbrev xmlns:xlink="http://www.w3.org/1999/xlink" xlink:title="sclerotized process" id="ABBRID0EZSAG" xlink:type="simple">sp</abbrev> = sclerotized process, <abbrev xmlns:xlink="http://www.w3.org/1999/xlink" xlink:title="syncoxite" id="ABBRID0E4SAG" xlink:type="simple">syn-cx</abbrev> = syncoxite.</p></caption><graphic xmlns:xlink="http://www.w3.org/1999/xlink" xlink:href="zookeys-1067-019-g004.jpg" position="float" orientation="portrait" xlink:type="simple" id="oo_604304.jpg"><uri content-type="original_file" xlink:type="simple">https://binary.pensoft.net/fig/604304</uri></graphic></fig><fig id="F13" position="float" orientation="portrait"><object-id xmlns:xlink="http://www.w3.org/1999/xlink" content-type="doi" xlink:type="simple">10.3897/zookeys.1067.72369.figure13</object-id><object-id xmlns:xlink="http://www.w3.org/1999/xlink" content-type="arpha" xlink:type="simple">CCE2BF7B-6FDF-5D09-9C23-1D71D929E954</object-id><label>Figure 13.</label><caption><p><abbrev xmlns:xlink="http://www.w3.org/1999/xlink" xlink:title="Scanning Electron Microscopy" id="ABBRID0EMZAI" xlink:type="simple">SEM</abbrev> of endoterga of body ring 7, all from ventral views <bold>A, B</bold><italic><tp:taxon-name><tp:taxon-name-part taxon-name-part-type="genus" reg="Zephronia">Zephronia</tp:taxon-name-part><tp:taxon-name-part taxon-name-part-type="species" reg="siamensis">siamensis</tp:taxon-name-part></tp:taxon-name></italic> Hirst, 1907 <bold>C, D</bold><italic><tp:taxon-name><tp:taxon-name-part taxon-name-part-type="genus" reg="Zephronia">Zephronia</tp:taxon-name-part><tp:taxon-name-part taxon-name-part-type="species" reg="enghoffi">enghoffi</tp:taxon-name-part></tp:taxon-name></italic><abbrev xmlns:xlink="http://www.w3.org/1999/xlink" xlink:title="sclerotized process" id="ABBRID0EK1AI" xlink:type="simple">sp</abbrev>. nov. <bold>E, F</bold><italic><tp:taxon-name><tp:taxon-name-part taxon-name-part-type="genus" reg="Zephronia">Zephronia</tp:taxon-name-part><tp:taxon-name-part taxon-name-part-type="species" reg="golovatchi">golovatchi</tp:taxon-name-part></tp:taxon-name></italic><abbrev xmlns:xlink="http://www.w3.org/1999/xlink" xlink:title="sclerotized process" id="ABBRID0E21AI" xlink:type="simple">sp</abbrev>. nov. <bold>G, H</bold><italic><tp:taxon-name><tp:taxon-name-part taxon-name-part-type="genus" reg="Zephronia">Zephronia</tp:taxon-name-part><tp:taxon-name-part taxon-name-part-type="species" reg="panhai">panhai</tp:taxon-name-part></tp:taxon-name></italic><abbrev xmlns:xlink="http://www.w3.org/1999/xlink" xlink:title="sclerotized process" id="ABBRID0EM2AI" xlink:type="simple">sp</abbrev>. nov. Abbreviations: <abbrev xmlns:xlink="http://www.w3.org/1999/xlink" xlink:title="cuticular impression" id="ABBRID0EQ2AI" xlink:type="simple">cp</abbrev> = cuticular impression, <abbrev xmlns:xlink="http://www.w3.org/1999/xlink" xlink:title="middle section" id="ABBRID0EU2AI" xlink:type="simple">ms</abbrev> = middle section, <abbrev xmlns:xlink="http://www.w3.org/1999/xlink" xlink:title="inner section" id="ABBRID0EY2AI" xlink:type="simple">is</abbrev> = inner section, os = outer section, <abbrev xmlns:xlink="http://www.w3.org/1999/xlink" xlink:title="posterior margin" id="ABBRID0E32AI" xlink:type="simple">pm</abbrev> = posterior margin.</p></caption><graphic xmlns:xlink="http://www.w3.org/1999/xlink" xlink:href="zookeys-1067-019-g013.jpg" position="float" orientation="portrait" xlink:type="simple" id="oo_604313.jpg"><uri content-type="original_file" xlink:type="simple">https://binary.pensoft.net/fig/604313</uri></graphic></fig><fig id="F14" position="float" orientation="portrait"><object-id xmlns:xlink="http://www.w3.org/1999/xlink" content-type="doi" xlink:type="simple">10.3897/zookeys.1067.72369.figure14</object-id><object-id xmlns:xlink="http://www.w3.org/1999/xlink" content-type="arpha" xlink:type="simple">9710C49E-5B3B-59D9-92FF-876268DDE203</object-id><label>Figure 14.</label><caption><p><abbrev xmlns:xlink="http://www.w3.org/1999/xlink" xlink:title="Scanning Electron Microscopy" id="ABBRID0EN3AI" xlink:type="simple">SEM</abbrev> of endoterga in body ring 7, all from ventral views <bold>A</bold><italic><tp:taxon-name><tp:taxon-name-part taxon-name-part-type="genus" reg="Zephronia">Zephronia</tp:taxon-name-part><tp:taxon-name-part taxon-name-part-type="species" reg="siamensis">siamensis</tp:taxon-name-part></tp:taxon-name></italic> Hirst, 1907 <bold>B</bold><italic><tp:taxon-name><tp:taxon-name-part taxon-name-part-type="genus" reg="Zephronia">Zephronia</tp:taxon-name-part><tp:taxon-name-part taxon-name-part-type="species" reg="enghoffi">enghoffi</tp:taxon-name-part></tp:taxon-name></italic><abbrev xmlns:xlink="http://www.w3.org/1999/xlink" xlink:title="sclerotized process" id="ABBRID0EL4AI" xlink:type="simple">sp</abbrev>. nov. <bold>C</bold><italic><tp:taxon-name><tp:taxon-name-part taxon-name-part-type="genus" reg="Zephronia">Zephronia</tp:taxon-name-part><tp:taxon-name-part taxon-name-part-type="species" reg="golovatchi">golovatchi</tp:taxon-name-part></tp:taxon-name></italic><abbrev xmlns:xlink="http://www.w3.org/1999/xlink" xlink:title="sclerotized process" id="ABBRID0E34AI" xlink:type="simple">sp</abbrev>. nov. <bold>D</bold><italic><tp:taxon-name><tp:taxon-name-part taxon-name-part-type="genus" reg="Zephronia">Zephronia</tp:taxon-name-part><tp:taxon-name-part taxon-name-part-type="species" reg="panhai">panhai</tp:taxon-name-part></tp:taxon-name></italic><abbrev xmlns:xlink="http://www.w3.org/1999/xlink" xlink:title="sclerotized process" id="ABBRID0EN5AI" xlink:type="simple">sp</abbrev>. nov. <bold>E</bold> inner area of endotergum in <italic><tp:taxon-name><tp:taxon-name-part taxon-name-part-type="genus" reg="Zephronia">Zephronia</tp:taxon-name-part><tp:taxon-name-part taxon-name-part-type="species" reg="panhai">panhai</tp:taxon-name-part></tp:taxon-name></italic><abbrev xmlns:xlink="http://www.w3.org/1999/xlink" xlink:title="sclerotized process" id="ABBRID0E55AI" xlink:type="simple">sp</abbrev>. nov.</p></caption><graphic xmlns:xlink="http://www.w3.org/1999/xlink" xlink:href="zookeys-1067-019-g014.jpg" position="float" orientation="portrait" xlink:type="simple" id="oo_604314.jpg"><uri content-type="original_file" xlink:type="simple">https://binary.pensoft.net/fig/604314</uri></graphic></fig><fig id="F15" position="float" orientation="portrait"><object-id xmlns:xlink="http://www.w3.org/1999/xlink" content-type="doi" xlink:type="simple">10.3897/zookeys.1067.72369.figure15</object-id><object-id xmlns:xlink="http://www.w3.org/1999/xlink" content-type="arpha" xlink:type="simple">746664EA-D5BD-5DA5-A835-18D35B15A29A</object-id><label>Figure 15.</label><caption><p>Limestone habitats of some <italic><tp:taxon-name><tp:taxon-name-part taxon-name-part-type="genus" reg="Zephronia">Zephronia</tp:taxon-name-part></tp:taxon-name></italic> spp. <bold>A</bold> type locality of <italic><tp:taxon-name><tp:taxon-name-part taxon-name-part-type="genus" reg="Zephronia">Zephronia</tp:taxon-name-part><tp:taxon-name-part taxon-name-part-type="species" reg="siamensis">siamensis</tp:taxon-name-part></tp:taxon-name></italic> (<abbrev xmlns:xlink="http://www.w3.org/1999/xlink" xlink:title="the Thai word for “island”" id="ABBRID0EDABI" xlink:type="simple">Koh</abbrev> Srichang, Chonburi Province) <bold>B, C</bold> type locality of <italic><tp:taxon-name><tp:taxon-name-part taxon-name-part-type="genus" reg="Zephronia">Zephronia</tp:taxon-name-part><tp:taxon-name-part taxon-name-part-type="species" reg="enghoffi">enghoffi</tp:taxon-name-part></tp:taxon-name></italic><abbrev xmlns:xlink="http://www.w3.org/1999/xlink" xlink:title="sclerotized process" id="ABBRID0EUABI" xlink:type="simple">sp</abbrev>. nov. (Tham Phaya Nakharat, Khon Kaen Province) <bold>D</bold> Habitat of <italic><tp:taxon-name><tp:taxon-name-part taxon-name-part-type="genus" reg="Zephronia">Zephronia</tp:taxon-name-part><tp:taxon-name-part taxon-name-part-type="species" reg="phrain">phrain</tp:taxon-name-part></tp:taxon-name></italic> at Phawor shrine, Tak Province.</p></caption><graphic xmlns:xlink="http://www.w3.org/1999/xlink" xlink:href="zookeys-1067-019-g015.jpg" position="float" orientation="portrait" xlink:type="simple" id="oo_604315.jpg"><uri content-type="original_file" xlink:type="simple">https://binary.pensoft.net/fig/604315</uri></graphic></fig><fig id="F16" position="float" orientation="portrait"><object-id xmlns:xlink="http://www.w3.org/1999/xlink" content-type="doi" xlink:type="simple">10.3897/zookeys.1067.72369.figure16</object-id><object-id xmlns:xlink="http://www.w3.org/1999/xlink" content-type="arpha" xlink:type="simple">2FF117A2-CF87-50DF-8369-43DAF62FCAD2</object-id><label>Figure 16.</label><caption><p>Known distribution of <italic><tp:taxon-name><tp:taxon-name-part taxon-name-part-type="genus" reg="Zephronia">Zephronia</tp:taxon-name-part></tp:taxon-name></italic> spp. in Thailand. Red triangle = <italic><tp:taxon-name><tp:taxon-name-part taxon-name-part-type="genus" reg="Zephronia">Zephronia</tp:taxon-name-part><tp:taxon-name-part taxon-name-part-type="species" reg="lannaensis">lannaensis</tp:taxon-name-part></tp:taxon-name></italic>; green circle = <italic><tp:taxon-name><tp:taxon-name-part taxon-name-part-type="genus" reg="Zephronia">Zephronia</tp:taxon-name-part><tp:taxon-name-part taxon-name-part-type="species" reg="phrain">phrain</tp:taxon-name-part></tp:taxon-name></italic>; blue triangle = <italic><tp:taxon-name><tp:taxon-name-part taxon-name-part-type="genus" reg="Zephronia">Zephronia</tp:taxon-name-part><tp:taxon-name-part taxon-name-part-type="species" reg="enghoffi">enghoffi</tp:taxon-name-part></tp:taxon-name></italic><abbrev xmlns:xlink="http://www.w3.org/1999/xlink" xlink:title="sclerotized process" id="ABBRID0E1CBI" xlink:type="simple">sp</abbrev>. nov.; sky blue square = <italic><tp:taxon-name><tp:taxon-name-part taxon-name-part-type="genus" reg="Zephronia">Zephronia</tp:taxon-name-part><tp:taxon-name-part taxon-name-part-type="species" reg="golovatchi">golovatchi</tp:taxon-name-part></tp:taxon-name></italic><abbrev xmlns:xlink="http://www.w3.org/1999/xlink" xlink:title="sclerotized process" id="ABBRID0EJDBI" xlink:type="simple">sp</abbrev>. nov.; purple circle = <italic><tp:taxon-name><tp:taxon-name-part taxon-name-part-type="genus" reg="Zephronia">Zephronia</tp:taxon-name-part><tp:taxon-name-part taxon-name-part-type="species" reg="panhai">panhai</tp:taxon-name-part></tp:taxon-name></italic><abbrev xmlns:xlink="http://www.w3.org/1999/xlink" xlink:title="sclerotized process" id="ABBRID0EYDBI" xlink:type="simple">sp</abbrev>. nov.; yellow diamond = <italic><tp:taxon-name><tp:taxon-name-part taxon-name-part-type="genus" reg="Zephronia">Zephronia</tp:taxon-name-part><tp:taxon-name-part taxon-name-part-type="species" reg="siamensis">siamensis</tp:taxon-name-part></tp:taxon-name></italic> Hirst, 1907; orange square = <italic><tp:taxon-name><tp:taxon-name-part taxon-name-part-type="genus" reg="Zephronia">Zephronia</tp:taxon-name-part><tp:taxon-name-part taxon-name-part-type="species" reg="viridisoma">viridisoma</tp:taxon-name-part></tp:taxon-name></italic>.</p></caption><graphic xmlns:xlink="http://www.w3.org/1999/xlink" xlink:href="zookeys-1067-019-g016.jpg" position="float" orientation="portrait" xlink:type="simple" id="oo_604316.jpg"><uri content-type="original_file" xlink:type="simple">https://binary.pensoft.net/fig/604316</uri></graphic></fig></tp:treatment-sec><ref-list><ref id="B1"><mixed-citation xmlns:xlink="http://www.w3.org/1999/xlink" xlink:type="simple"><person-group><name name-style="western"><surname>Attems</surname><given-names>C</given-names></name></person-group> (<year>1914</year>) Die Indo-australischen Myriopoden. Archiv für Naturgeschichte 80A (4): 1–398.</mixed-citation></ref><ref id="B2"><mixed-citation xmlns:xlink="http://www.w3.org/1999/xlink" xlink:type="simple"><person-group><name name-style="western"><surname>Attems</surname><given-names>C</given-names></name></person-group> (<year>1936</year>) <article-title><tp:taxon-name><tp:taxon-name-part taxon-name-part-type="class">Diplopoda</tp:taxon-name-part></tp:taxon-name> of India.</article-title><source>Memoirs of the Indian Museum</source><volume>11</volume>: <fpage>133</fpage>–<lpage>323</lpage>.</mixed-citation></ref><ref id="B11"><mixed-citation xmlns:xlink="http://www.w3.org/1999/xlink" xlink:type="simple"><person-group><name name-style="western"><surname>Jeekel</surname><given-names>CAW</given-names></name></person-group> (<year>2001</year>) <article-title>A bibliographic catalogue of the Asiatic <tp:taxon-name><tp:taxon-name-part taxon-name-part-type="order">Sphaerotheriida</tp:taxon-name-part></tp:taxon-name> (<tp:taxon-name><tp:taxon-name-part taxon-name-part-type="class">Diplopoda</tp:taxon-name-part></tp:taxon-name>).</article-title><source>Myriapod Memoranda</source><volume>3</volume>: <fpage>5</fpage>–<lpage>38</lpage>.</mixed-citation></ref><ref id="B7"><mixed-citation xmlns:xlink="http://www.w3.org/1999/xlink" xlink:type="simple"><person-group><name name-style="western"><surname>Enghoff</surname><given-names>H</given-names></name></person-group> (<year>2005</year>) <article-title>The millipedes of Thailand (<tp:taxon-name><tp:taxon-name-part taxon-name-part-type="class">Diplopoda</tp:taxon-name-part></tp:taxon-name>).</article-title><source>Steenstrupia</source><volume>29</volume>(<issue>1</issue>): <fpage>87</fpage>–<lpage>103</lpage>.</mixed-citation></ref><ref id="B9"><mixed-citation xmlns:xlink="http://www.w3.org/1999/xlink" xlink:type="simple"><person-group><name name-style="western"><surname>Golovatch</surname><given-names>SI</given-names></name><name name-style="western"><surname>Wesener</surname><given-names>T</given-names></name><name name-style="western"><surname>Mauriès</surname><given-names>J-P</given-names></name><name name-style="western"><surname>Semenyuk</surname><given-names>II</given-names></name></person-group> (<year>2012</year>) <article-title>On the identities of <italic><tp:taxon-name><tp:taxon-name-part taxon-name-part-type="genus">Cryxus</tp:taxon-name-part></tp:taxon-name></italic> Leach, 1814 and <italic><tp:taxon-name><tp:taxon-name-part taxon-name-part-type="genus">Zephronia</tp:taxon-name-part></tp:taxon-name></italic> Gray, 1832, the oldest generic names in the millipede order <tp:taxon-name><tp:taxon-name-part taxon-name-part-type="order">Sphaerotheriida</tp:taxon-name-part></tp:taxon-name> (<tp:taxon-name><tp:taxon-name-part taxon-name-part-type="class">Diplopoda</tp:taxon-name-part></tp:taxon-name>).</article-title><source><tp:taxon-name><tp:taxon-name-part taxon-name-part-type="phylum">Arthropoda</tp:taxon-name-part></tp:taxon-name> Selecta</source><volume>21</volume>(<issue>4</issue>): <fpage>273</fpage>–<lpage>294</lpage>. <ext-link xlink:type="simple" ext-link-type="doi" xlink:href="10.15298/arthsel.21.4.01">https://doi.org/10.15298/arthsel.21.4.01</ext-link></mixed-citation></ref><ref id="B32"><mixed-citation xmlns:xlink="http://www.w3.org/1999/xlink" xlink:type="simple"><person-group><name name-style="western"><surname>Wongthamwanich</surname><given-names>N</given-names></name><name name-style="western"><surname>Panha</surname><given-names>S</given-names></name><name name-style="western"><surname>Sierwald</surname><given-names>P</given-names></name><name name-style="western"><surname>Wesener</surname><given-names>T</given-names></name><name name-style="western"><surname>Thirakhupt</surname><given-names>K</given-names></name></person-group> (<year>2012a</year>) <article-title>A new species of the giant pill-millipede genus <italic><tp:taxon-name><tp:taxon-name-part taxon-name-part-type="genus">Sphaerobelum</tp:taxon-name-part></tp:taxon-name></italic> Verhoeff, 1924 from northern Thailand, with an extensive description and molecular characters (<tp:taxon-name><tp:taxon-name-part taxon-name-part-type="class">Diplopoda</tp:taxon-name-part></tp:taxon-name>: <tp:taxon-name><tp:taxon-name-part taxon-name-part-type="order">Sphaerotheriida</tp:taxon-name-part></tp:taxon-name>: <tp:taxon-name><tp:taxon-name-part taxon-name-part-type="family">Zephroniidae</tp:taxon-name-part></tp:taxon-name>).</article-title><source>Zootaxa</source><volume>3220</volume>: <fpage>29</fpage>–<lpage>43</lpage>. <ext-link xlink:type="simple" ext-link-type="doi" xlink:href="10.11646/zootaxa.3220.1.2">https://doi.org/10.11646/zootaxa.3220.1.2</ext-link></mixed-citation></ref><ref id="B28"><mixed-citation xmlns:xlink="http://www.w3.org/1999/xlink" xlink:type="simple"><person-group><name name-style="western"><surname>Wesener</surname><given-names>T</given-names></name></person-group> (<year>2016</year>) <article-title>The giant pill-millipedes, order <tp:taxon-name><tp:taxon-name-part taxon-name-part-type="order">Sphaerotheriida</tp:taxon-name-part></tp:taxon-name> – An annotated species catalogue with morphological atlas and list of apomorphies (<tp:taxon-name><tp:taxon-name-part taxon-name-part-type="phylum">Arthropoda</tp:taxon-name-part></tp:taxon-name>: <tp:taxon-name><tp:taxon-name-part taxon-name-part-type="class">Diplopoda</tp:taxon-name-part></tp:taxon-name>).</article-title><source>Bonn Zoological Bulletin Supplementum</source><volume>63</volume>: <fpage>1</fpage>–<lpage>104</lpage>.</mixed-citation></ref><ref id="B6"><mixed-citation xmlns:xlink="http://www.w3.org/1999/xlink" xlink:type="simple"><person-group><name name-style="western"><surname>Decker</surname><given-names>P</given-names></name></person-group> (<year>2010</year>) <article-title>Contributions to the myriapod fauna of Thailand-New records of millipedes and centipedes from Thailand (<tp:taxon-name><tp:taxon-name-part taxon-name-part-type="subphylum">Myriapoda</tp:taxon-name-part></tp:taxon-name>: <tp:taxon-name><tp:taxon-name-part taxon-name-part-type="class">Diplopoda</tp:taxon-name-part></tp:taxon-name>, <tp:taxon-name><tp:taxon-name-part taxon-name-part-type="class">Chilopoda</tp:taxon-name-part></tp:taxon-name>).</article-title><source>Schubartiana</source><volume>4</volume>: <fpage>23</fpage>–<lpage>34</lpage>. <ext-link xlink:type="simple" ext-link-type="uri" xlink:href="http://www.schubartiana.de/issues/pdf/vol4/Decker-2010-Myriapod_fauna_of_Thailand.pdf">http://www.schubartiana.de/issues/pdf/vol4/Decker-2010-Myriapod_fauna_of_Thailand.pdf</ext-link></mixed-citation></ref><ref id="B10"><mixed-citation xmlns:xlink="http://www.w3.org/1999/xlink" xlink:type="simple"><person-group><name name-style="western"><surname>Hirst</surname><given-names>AS</given-names></name></person-group> (<year>1907</year>) On four new pill-millipedes from the Malay Peninsula and Siam. Annals and Magazine of Natural History (series 7) 20: 215–219. <ext-link xlink:type="simple" ext-link-type="doi" xlink:href="10.1080/00222930709487327">https://doi.org/10.1080/00222930709487327</ext-link></mixed-citation></ref></ref-list></tp:taxon-treatment>
