# Supplementary material for: The giant pill-millipede genus Zephronia Gray, 1832 from Thailand, with a redescription of Z.siamensis Hirst, 1907 and descriptions of three new species (Diplopoda, Sphaerotheriida, Zephroniidae)
Source: Zookeys. 2021 Oct 29;1067:19–56. doi: 10.3897/zookeys.1067.72369 (PMC8571248; doi:10.3897/zookeys.1067.72369)
Supplement: XML Treatment for Zephronia lannaensis [file zookeys.1067.72369-treatment3.xml]

<!DOCTYPE tp:taxon-treatment
  PUBLIC "-//TaxonX//DTD Taxonomic Treatment Publishing DTD v0 20100105//EN" "tax-treatment-NSO.dtd">
<tp:taxon-treatment xmlns:tp="http://www.plazi.org/taxpub"><tp:treatment-meta><kwd-group><label>Taxon classification</label><kwd><named-content xmlns:xlink="http://www.w3.org/1999/xlink" content-type="kingdom">Animalia</named-content></kwd><kwd><named-content xmlns:xlink="http://www.w3.org/1999/xlink" content-type="order">Sphaerotheriida</named-content></kwd><kwd><named-content xmlns:xlink="http://www.w3.org/1999/xlink" content-type="family">Zephroniidae</named-content></kwd></kwd-group><mixed-citation publication-type="journal"><person-group><name><surname>Srisonchai</surname><given-names>Ruttapon</given-names></name><name><surname>Sutcharit</surname><given-names>Chirasak</given-names></name><name><surname>Likhitrakarn</surname><given-names>Natdanai</given-names></name></person-group><article-title>The giant pill-millipede genus <italic><tp:taxon-name><tp:taxon-name-part taxon-name-part-type="genus" reg="Zephronia">Zephronia</tp:taxon-name-part></tp:taxon-name></italic> Gray, 1832 from Thailand, with a redescription of <italic><tp:taxon-name><tp:taxon-name-part taxon-name-part-type="genus" reg="Zephronia">Z.</tp:taxon-name-part><tp:taxon-name-part taxon-name-part-type="species" reg="siamensis">siamensis</tp:taxon-name-part></tp:taxon-name></italic> Hirst, 1907 and descriptions of three new species (<tp:taxon-name><tp:taxon-name-part taxon-name-part-type="class">Diplopoda</tp:taxon-name-part></tp:taxon-name>, <tp:taxon-name><tp:taxon-name-part taxon-name-part-type="order">Sphaerotheriida</tp:taxon-name-part></tp:taxon-name>, <tp:taxon-name><tp:taxon-name-part taxon-name-part-type="family">Zephroniidae</tp:taxon-name-part></tp:taxon-name>)</article-title><source>Zookeys</source><day>29</day><month>10</month><year>2021</year><volume>1067</volume><fpage>19</fpage><lpage>56</lpage><pub-id pub-id-type="doi">10.3897/zookeys.1067.72369</pub-id></mixed-citation></tp:treatment-meta><tp:nomenclature><tp:taxon-name>
              <object-id xmlns:xlink="http://www.w3.org/1999/xlink" content-type="arpha" xlink:type="simple">474FB4D3-B338-5775-91FC-19B53481C3CA</object-id>
              <tp:taxon-name-part taxon-name-part-type="genus" reg="Zephronia">Zephronia</tp:taxon-name-part>
              <tp:taxon-name-part taxon-name-part-type="species" reg="lannaensis">lannaensis</tp:taxon-name-part>
            </tp:taxon-name><tp:taxon-authority>Likhitrakarn &amp; Golovatch, 2021</tp:taxon-authority><tp:nomenclature-citation-list><tp:nomenclature-citation><tp:taxon-name>
                  <tp:taxon-name-part taxon-name-part-type="genus" reg="Zephronia">Zephronia</tp:taxon-name-part>
                  <tp:taxon-name-part taxon-name-part-type="species" reg="lannaensis">lannaensis</tp:taxon-name-part>
                </tp:taxon-name><comment>Likhitrakarn &amp; Golovatch, 2021 in <xref ref-type="bibr" rid="B15">Likhitrakarn et al. 2021</xref>: 13.</comment></tp:nomenclature-citation></tp:nomenclature-citation-list></tp:nomenclature><tp:treatment-sec sec-type="distribution" id="SECID0ER1AE"><title>Distribution and habitats.</title><p>This species has been found to occur only in Chiang Mai Province. (Thailand, Chiang Mai Province, Doi Saket District, Huai Hong Khrai Royal Development Study Centre, 445 m <abbrev xmlns:xlink="http://www.w3.org/1999/xlink" xlink:title="above sea-level" id="ABBRID0EX1AE" xlink:type="simple">a.s.l</abbrev>., <named-content xmlns:xlink="http://www.w3.org/1999/xlink" content-type="dwc:verbatimCoordinates" xlink:type="simple"><named-content content-type="geo-json" specific-use="{&#34;type&#34;:&#34;Point&#34;,&#34;coordinates&#34;:[99.216667,18.866667]}" id="NCID0E51AE" xlink:type="simple">18°52'"N, 99°13'"E</named-content></named-content>). All specimens were collected from dry dipterocarp forest (Likhitrakaen et al. 2021).</p></tp:treatment-sec><tp:treatment-sec sec-type="remarks" id="SECID0ED2AE"><title>Remarks.</title><p>Based on specimens described by <xref ref-type="bibr" rid="B15">Likhitrakarn et al. 2021</xref>, deposited in the <abbrev xmlns:xlink="http://www.w3.org/1999/xlink" xlink:title="Chulalongkorn University Museum of Zoology" id="ABBRID0EN2AE" xlink:type="simple">CUMZ</abbrev> (holotype <abbrev xmlns:xlink="http://www.w3.org/1999/xlink" xlink:title="Chulalongkorn University Museum of Zoology" id="ABBRID0ER2AE" xlink:type="simple">CUMZ</abbrev>-Zeph0001, paratypes <abbrev xmlns:xlink="http://www.w3.org/1999/xlink" xlink:title="Chulalongkorn University Museum of Zoology" id="ABBRID0EV2AE" xlink:type="simple">CUMZ</abbrev>-Zeph0002).</p></tp:treatment-sec><ref-list><ref id="B15"><mixed-citation xmlns:xlink="http://www.w3.org/1999/xlink" xlink:type="simple"><person-group><name name-style="western"><surname>Likhitrakarn</surname><given-names>N</given-names></name><name name-style="western"><surname>Golovatch</surname><given-names>SI</given-names></name><name name-style="western"><surname>Srisonchai</surname><given-names>R</given-names></name><name name-style="western"><surname>Sutcharit</surname><given-names>C</given-names></name></person-group> (<year>2021</year>) <article-title>Two new species of the giant pill-millipede genus <italic><tp:taxon-name><tp:taxon-name-part taxon-name-part-type="genus">Zephronia</tp:taxon-name-part></tp:taxon-name></italic> Gray, 1832 from Thailand (<tp:taxon-name><tp:taxon-name-part taxon-name-part-type="class">Diplopoda</tp:taxon-name-part></tp:taxon-name>: <tp:taxon-name><tp:taxon-name-part taxon-name-part-type="order">Sphaerotheriida</tp:taxon-name-part></tp:taxon-name>: <tp:taxon-name><tp:taxon-name-part taxon-name-part-type="family">Zephroniidae</tp:taxon-name-part></tp:taxon-name>).</article-title><source>Tropical Natural History</source><volume>21</volume>(<issue>1</issue>): <fpage>12</fpage>–<lpage>26</lpage>. <ext-link xlink:type="simple" ext-link-type="uri" xlink:href="https://li01.tci-thaijo.org/index.php/tnh/article/view/247730">https://li01.tci-thaijo.org/index.php/tnh/article/view/247730</ext-link></mixed-citation></ref></ref-list></tp:taxon-treatment>
