# Supplementary material for: The giant pill-millipede genus Zephronia Gray, 1832 from Thailand, with a redescription of Z.siamensis Hirst, 1907 and descriptions of three new species (Diplopoda, Sphaerotheriida, Zephroniidae)
Source: Zookeys. 2021 Oct 29;1067:19–56. doi: 10.3897/zookeys.1067.72369 (PMC8571248; doi:10.3897/zookeys.1067.72369)
Supplement: XML Treatment for Zephronia phrain [file zookeys.1067.72369-treatment4.xml]

<!DOCTYPE tp:taxon-treatment
  PUBLIC "-//TaxonX//DTD Taxonomic Treatment Publishing DTD v0 20100105//EN" "tax-treatment-NSO.dtd">
<tp:taxon-treatment xmlns:tp="http://www.plazi.org/taxpub"><tp:treatment-meta><kwd-group><label>Taxon classification</label><kwd><named-content xmlns:xlink="http://www.w3.org/1999/xlink" content-type="kingdom">Animalia</named-content></kwd><kwd><named-content xmlns:xlink="http://www.w3.org/1999/xlink" content-type="order">Sphaerotheriida</named-content></kwd><kwd><named-content xmlns:xlink="http://www.w3.org/1999/xlink" content-type="family">Zephroniidae</named-content></kwd></kwd-group><mixed-citation publication-type="journal"><person-group><name><surname>Srisonchai</surname><given-names>Ruttapon</given-names></name><name><surname>Sutcharit</surname><given-names>Chirasak</given-names></name><name><surname>Likhitrakarn</surname><given-names>Natdanai</given-names></name></person-group><article-title>The giant pill-millipede genus <italic><tp:taxon-name><tp:taxon-name-part taxon-name-part-type="genus" reg="Zephronia">Zephronia</tp:taxon-name-part></tp:taxon-name></italic> Gray, 1832 from Thailand, with a redescription of <italic><tp:taxon-name><tp:taxon-name-part taxon-name-part-type="genus" reg="Zephronia">Z.</tp:taxon-name-part><tp:taxon-name-part taxon-name-part-type="species" reg="siamensis">siamensis</tp:taxon-name-part></tp:taxon-name></italic> Hirst, 1907 and descriptions of three new species (<tp:taxon-name><tp:taxon-name-part taxon-name-part-type="class">Diplopoda</tp:taxon-name-part></tp:taxon-name>, <tp:taxon-name><tp:taxon-name-part taxon-name-part-type="order">Sphaerotheriida</tp:taxon-name-part></tp:taxon-name>, <tp:taxon-name><tp:taxon-name-part taxon-name-part-type="family">Zephroniidae</tp:taxon-name-part></tp:taxon-name>)</article-title><source>Zookeys</source><day>29</day><month>10</month><year>2021</year><volume>1067</volume><fpage>19</fpage><lpage>56</lpage><pub-id pub-id-type="doi">10.3897/zookeys.1067.72369</pub-id></mixed-citation></tp:treatment-meta><tp:nomenclature><tp:taxon-name>
              <object-id xmlns:xlink="http://www.w3.org/1999/xlink" content-type="arpha" xlink:type="simple">2680FE14-94DB-5F0E-8A81-2CC2DA652065</object-id>
              <tp:taxon-name-part taxon-name-part-type="genus" reg="Zephronia">Zephronia</tp:taxon-name-part>
              <tp:taxon-name-part taxon-name-part-type="species" reg="phrain">phrain</tp:taxon-name-part>
            </tp:taxon-name><tp:taxon-authority>Likhitrakarn &amp; Golovatch, 2021</tp:taxon-authority><xref ref-type="fig" rid="F1">Figures 1E, F</xref><xref ref-type="fig" rid="F5">; 5</xref><xref ref-type="fig" rid="F6">; 6</xref><tp:nomenclature-citation-list><tp:nomenclature-citation><tp:taxon-name>
                  <tp:taxon-name-part taxon-name-part-type="genus" reg="Zephronia">Zephronia</tp:taxon-name-part>
                  <tp:taxon-name-part taxon-name-part-type="species" reg="phrain">phrain</tp:taxon-name-part>
                </tp:taxon-name><comment>Likhitrakarn &amp; Golovatch, 2021 in <xref ref-type="bibr" rid="B15">Likhitrakarn et al. 2021</xref>: 19.</comment></tp:nomenclature-citation></tp:nomenclature-citation-list></tp:nomenclature><tp:treatment-sec sec-type="material" id="SECID0E24AE"><title>Material examined.</title><p>Thailand – Tak Province • 2 ♂♂ 2 ♀♀; Mae Sot District, Phawor Shrine; <named-content xmlns:xlink="http://www.w3.org/1999/xlink" content-type="dwc:verbatimCoordinates" xlink:type="simple"><named-content content-type="geo-json" specific-use="{&#34;type&#34;:&#34;Point&#34;,&#34;coordinates&#34;:[98.686944,16.771333]}" id="NCID0EE5AE" xlink:type="simple">16°46'16.8"N, 98°41'13"E</named-content></named-content>; 694 m <abbrev xmlns:xlink="http://www.w3.org/1999/xlink" xlink:title="above sea-level" id="ABBRID0EJ5AE" xlink:type="simple">a.s.l</abbrev>.; October 2016; S. Panha, R. Srisonchai, C. Sutcharit, W. Siriwut leg.</p></tp:treatment-sec><tp:treatment-sec sec-type="description" id="SECID0EN5AE"><title>Description of some characters for a population in Tak Province.</title><p><bold><italic>Body length</italic></bold>: Length in male 29.0–31.0 mm (holotype 33.5 mm), female 30.0–33.0 mm; head 5.5 mm; thoracic shield 5.5–6.0 mm; anal shield 9.5–10.5 mm.</p><p><bold><italic>Body width</italic></bold>: Width in male 16.5 mm (holotype 18.2 mm), female 16.5–17.0 mm; head 8.0–9.0 mm; thoracic shield 15.0–16.0 mm; anal shield 14.0–15.5 mm.</p><p><bold><italic>Body height</italic></bold>: Height in male 10.0 mm (holotype 11.2 mm), female 10.0–11.0 mm; thoracic shield 9.0–10.5 mm; tergite 9.5–11.0 mm.</p><p><bold><italic>Color</italic></bold> (Fig. <xref ref-type="fig" rid="F1">1E, F</xref>): Specimens in life with brown or dark brown; head, antennae and collum, thoracic shield, paratergites, anal shield and legs brown or dark brown; anterior margins of thoracic shield, of tergites and of anal shield dark brown contrasting with the posterior brown ones; setose part of thoracic shield with golden sheen. Color in alcohol after six years not changed.</p><p><bold><italic>Tergites</italic></bold> (Fig. <xref ref-type="fig" rid="F1">1E, F</xref>): Quite shiny; surface glabrous, with sparse, tiny, inconspicuous pits; tip of paratergite of midbody tergites curved, directed posteroventrad; anterior half of lateral margin covered with long and conspicuous setae.</p><p><bold><italic>Legs</italic></bold> (Fig. <xref ref-type="fig" rid="F5">5B</xref>): Leg-pairs 1 and 2 without apical spine. Leg-pair 1 with four ventral spines, leg-pair 2 with four or five ventral spines. Leg-pair 3 with seven or eight ventral spines and one or two apical spines. Leg-pair 4 with nine or ten ventral spines and two or three apical spines. Leg-pairs 5–19 with 9–11 ventral spines and 1–3 apical spines. Last two leg-pairs with eight or nine ventral spines, and one or two apical spines. In leg 9, femur ca. 1.7×, tarsus ca. 3.4× longer than wide. Length of tarsus &gt; femur &gt; prefemur &gt; coxa &gt; tibia ≥ postfemur. All podomeres densely setose. Coxa large, with dentate ridge marginally (coxal process). Coxal process absent in leg-pairs 1 and 2. Prefemur without teeth. Femur slightly extended mesally; mesal margin with very small, tiny, inconspicuous teeth.</p><p><bold><italic>Subanal plate</italic></bold> (Fig. <xref ref-type="fig" rid="F5">5F</xref>): Trapeziform, undivided; central margin (tip) truncate, narrow; lateral margin straight. Densely setose.</p><p>Head, antenna, Tömösváry’s organ, gnathochilarium, stigmatic plates, laterotergites, collum, thoracic shield, endotergum, anal shield, male sexual characters, anterior telopods, posterior telopods, and female sexual characters: Same as the original description in <xref ref-type="bibr" rid="B15">Likhitrakarn et al. 2021</xref>.</p></tp:treatment-sec><tp:treatment-sec sec-type="distribution" id="SECID0EZAAG"><title>Distribution and habitats</title><p>(Figs <xref ref-type="fig" rid="F15">15D</xref>, <xref ref-type="fig" rid="F16">16</xref>). Currently known to occur in northern Thailand (Chiang Mai and Tak provinces) in dry dipterocarp forest and from limestone areas. Observations made at Phawor Shrine found that most specimens were seen creeping on rocks, with some hiding in leaf litter. Notably, the specimens were found in syntopy with the dragon millipede (<italic><tp:taxon-name><tp:taxon-name-part taxon-name-part-type="genus" reg="Nagaxytes">Nagaxytes</tp:taxon-name-part><tp:taxon-name-part taxon-name-part-type="species" reg="spatula">spatula</tp:taxon-name-part></tp:taxon-name></italic> Srisonchai, Enghoff &amp; Panha, 2018) at the same site (<xref ref-type="bibr" rid="B24">Srisonchai et al. 2018b</xref>).</p></tp:treatment-sec><tp:treatment-sec sec-type="remarks" id="SECID0EWBAG"><title>Remarks.</title><p>Based on observations of live specimens in the field, two color patterns were found, dark green in type specimens and brown/dark brown in the others from Tak Province (Fig. <xref ref-type="fig" rid="F2">2E, F</xref>; fig. 1C, D in <xref ref-type="bibr" rid="B15">Likhitrakarn et al. 2021</xref>).</p><p>A species described by <xref ref-type="bibr" rid="B20">Pocock (1890)</xref> from Myanmar (Thagatà, Mount Mooleyit, Kayah State), <italic><tp:taxon-name><tp:taxon-name-part taxon-name-part-type="genus" reg="Zephronia">Z.</tp:taxon-name-part><tp:taxon-name-part taxon-name-part-type="species" reg="gestri">gestri</tp:taxon-name-part></tp:taxon-name></italic> Pocock, 1890 occurs close to the type locality of this widespread species, but <italic><tp:taxon-name><tp:taxon-name-part taxon-name-part-type="genus" reg="Zephronia">Z.</tp:taxon-name-part><tp:taxon-name-part taxon-name-part-type="species" reg="phrain">phrain</tp:taxon-name-part></tp:taxon-name></italic> clearly differs from <italic><tp:taxon-name><tp:taxon-name-part taxon-name-part-type="genus" reg="Zephronia">Z.</tp:taxon-name-part><tp:taxon-name-part taxon-name-part-type="species" reg="gestri">gestri</tp:taxon-name-part></tp:taxon-name></italic> by being longer in body length (vs. shorter, ca. 14 mm), having a longer immovable finger or longer process of telopoditomere 2 (vs. shorter) and having a truncate/round central margin of subanal plate (vs. convex).</p><p>Based on material described by <xref ref-type="bibr" rid="B15">Likhitrakarn et al. 2021</xref>, deposited in the <abbrev xmlns:xlink="http://www.w3.org/1999/xlink" xlink:title="Chulalongkorn University Museum of Zoology" id="ABBRID0ERDAG" xlink:type="simple">CUMZ</abbrev> (holotype <abbrev xmlns:xlink="http://www.w3.org/1999/xlink" xlink:title="Chulalongkorn University Museum of Zoology" id="ABBRID0EVDAG" xlink:type="simple">CUMZ</abbrev>-Zeph0003, paratypes <abbrev xmlns:xlink="http://www.w3.org/1999/xlink" xlink:title="Chulalongkorn University Museum of Zoology" id="ABBRID0EZDAG" xlink:type="simple">CUMZ</abbrev>-Zeph0004).</p></tp:treatment-sec><tp:treatment-sec><!--Section generated to contain objects referenced in tp:taxon-treatment.--><fig id="F1" position="float" orientation="portrait"><object-id xmlns:xlink="http://www.w3.org/1999/xlink" content-type="doi" xlink:type="simple">10.3897/zookeys.1067.72369.figure1</object-id><object-id xmlns:xlink="http://www.w3.org/1999/xlink" content-type="arpha" xlink:type="simple">03F8F3FA-DD90-5C83-BBB4-FD0722ACCB60</object-id><label>Figure 1.</label><caption><p>Photographs of living <italic><tp:taxon-name><tp:taxon-name-part taxon-name-part-type="genus" reg="Zephronia">Zephronia</tp:taxon-name-part></tp:taxon-name></italic> spp. <bold>A–D</bold><italic><tp:taxon-name><tp:taxon-name-part taxon-name-part-type="genus" reg="Zephronia">Zephronia</tp:taxon-name-part><tp:taxon-name-part taxon-name-part-type="species" reg="siamensis">siamensis</tp:taxon-name-part></tp:taxon-name></italic><bold>E, F</bold><italic><tp:taxon-name><tp:taxon-name-part taxon-name-part-type="genus" reg="Zephronia">Zephronia</tp:taxon-name-part><tp:taxon-name-part taxon-name-part-type="species" reg="phrain">phrain</tp:taxon-name-part></tp:taxon-name></italic>. Photographs not to scale.</p></caption><graphic xmlns:xlink="http://www.w3.org/1999/xlink" xlink:href="zookeys-1067-019-g001.jpg" position="float" orientation="portrait" xlink:type="simple" id="oo_604301.jpg"><uri content-type="original_file" xlink:type="simple">https://binary.pensoft.net/fig/604301</uri></graphic></fig><fig id="F5" position="float" orientation="portrait"><object-id xmlns:xlink="http://www.w3.org/1999/xlink" content-type="doi" xlink:type="simple">10.3897/zookeys.1067.72369.figure5</object-id><object-id xmlns:xlink="http://www.w3.org/1999/xlink" content-type="arpha" xlink:type="simple">79376EE0-274B-5EA1-9648-A362CAC04AA1</object-id><label>Figure 5.</label><caption><p><italic><tp:taxon-name><tp:taxon-name-part taxon-name-part-type="genus" reg="Zephronia">Zephronia</tp:taxon-name-part><tp:taxon-name-part taxon-name-part-type="species" reg="phrain">phrain</tp:taxon-name-part></tp:taxon-name></italic><bold>A–D</bold> male specimen from Phawor Shrine, Tak Province <bold>E, F</bold> female <bold>A</bold> right antenna, ventral view <bold>B</bold> the ninth left leg, posterior view <bold>C</bold> first coxae with stigmatic plates, posterior view <bold>D</bold> coxae of second legs with gonopores, posterior view <bold>E</bold> coxae and prefemur of second legs with vulvae, posterior view <bold>F</bold> subanal plate, ventral view. Abbreviations: <abbrev xmlns:xlink="http://www.w3.org/1999/xlink" xlink:title="coxa" id="ABBRID0EXUAG" xlink:type="simple">cx</abbrev> = coxa, o = operculum, <abbrev xmlns:xlink="http://www.w3.org/1999/xlink" xlink:title="prefemur" id="ABBRID0E2UAG" xlink:type="simple">pre</abbrev> = prefemur, <abbrev xmlns:xlink="http://www.w3.org/1999/xlink" xlink:title="syncoxite" id="ABBRID0E6UAG" xlink:type="simple">syn-cx</abbrev> = syncoxite, <abbrev xmlns:xlink="http://www.w3.org/1999/xlink" xlink:title="stigmatic plate" id="ABBRID0EDVAG" xlink:type="simple">st-pl</abbrev> = stigmatic plate.</p></caption><graphic xmlns:xlink="http://www.w3.org/1999/xlink" xlink:href="zookeys-1067-019-g005.jpg" position="float" orientation="portrait" xlink:type="simple" id="oo_604305.jpg"><uri content-type="original_file" xlink:type="simple">https://binary.pensoft.net/fig/604305</uri></graphic></fig><fig id="F6" position="float" orientation="portrait"><object-id xmlns:xlink="http://www.w3.org/1999/xlink" content-type="doi" xlink:type="simple">10.3897/zookeys.1067.72369.figure6</object-id><object-id xmlns:xlink="http://www.w3.org/1999/xlink" content-type="arpha" xlink:type="simple">D6B6D004-C25F-50E5-BC22-BE8B3A0E89BB</object-id><label>Figure 6.</label><caption><p><italic><tp:taxon-name><tp:taxon-name-part taxon-name-part-type="genus" reg="Zephronia">Zephronia</tp:taxon-name-part><tp:taxon-name-part taxon-name-part-type="species" reg="phrain">phrain</tp:taxon-name-part></tp:taxon-name></italic>, male specimen from Phawor Shrine, Tak Province <bold>A</bold> telopods, anterior view <bold>B</bold> anterior telopod, anterior view <bold>C</bold> posterior telopod, posterior view <bold>D</bold> right anterior and posterior telopods, ventral view. Abbreviations: <abbrev xmlns:xlink="http://www.w3.org/1999/xlink" xlink:title="crenulated teeth" id="ABBRID0ESWAG" xlink:type="simple">cr-T</abbrev> = crenulated teeth, <abbrev xmlns:xlink="http://www.w3.org/1999/xlink" xlink:title="coxa" id="ABBRID0EWWAG" xlink:type="simple">cx</abbrev> = coxa, <abbrev xmlns:xlink="http://www.w3.org/1999/xlink" xlink:title="membranous lobe" id="ABBRID0E1WAG" xlink:type="simple">ML</abbrev> = membranous lobe, <abbrev xmlns:xlink="http://www.w3.org/1999/xlink" xlink:title="syncoxite" id="ABBRID0E5WAG" xlink:type="simple">syn-cx</abbrev> = syncoxite.</p></caption><graphic xmlns:xlink="http://www.w3.org/1999/xlink" xlink:href="zookeys-1067-019-g006.jpg" position="float" orientation="portrait" xlink:type="simple" id="oo_604306.jpg"><uri content-type="original_file" xlink:type="simple">https://binary.pensoft.net/fig/604306</uri></graphic></fig><fig id="F15" position="float" orientation="portrait"><object-id xmlns:xlink="http://www.w3.org/1999/xlink" content-type="doi" xlink:type="simple">10.3897/zookeys.1067.72369.figure15</object-id><object-id xmlns:xlink="http://www.w3.org/1999/xlink" content-type="arpha" xlink:type="simple">746664EA-D5BD-5DA5-A835-18D35B15A29A</object-id><label>Figure 15.</label><caption><p>Limestone habitats of some <italic><tp:taxon-name><tp:taxon-name-part taxon-name-part-type="genus" reg="Zephronia">Zephronia</tp:taxon-name-part></tp:taxon-name></italic> spp. <bold>A</bold> type locality of <italic><tp:taxon-name><tp:taxon-name-part taxon-name-part-type="genus" reg="Zephronia">Zephronia</tp:taxon-name-part><tp:taxon-name-part taxon-name-part-type="species" reg="siamensis">siamensis</tp:taxon-name-part></tp:taxon-name></italic> (<abbrev xmlns:xlink="http://www.w3.org/1999/xlink" xlink:title="the Thai word for “island”" id="ABBRID0EDABI" xlink:type="simple">Koh</abbrev> Srichang, Chonburi Province) <bold>B, C</bold> type locality of <italic><tp:taxon-name><tp:taxon-name-part taxon-name-part-type="genus" reg="Zephronia">Zephronia</tp:taxon-name-part><tp:taxon-name-part taxon-name-part-type="species" reg="enghoffi">enghoffi</tp:taxon-name-part></tp:taxon-name></italic><abbrev xmlns:xlink="http://www.w3.org/1999/xlink" xlink:title="sclerotized process" id="ABBRID0EUABI" xlink:type="simple">sp</abbrev>. nov. (Tham Phaya Nakharat, Khon Kaen Province) <bold>D</bold> Habitat of <italic><tp:taxon-name><tp:taxon-name-part taxon-name-part-type="genus" reg="Zephronia">Zephronia</tp:taxon-name-part><tp:taxon-name-part taxon-name-part-type="species" reg="phrain">phrain</tp:taxon-name-part></tp:taxon-name></italic> at Phawor shrine, Tak Province.</p></caption><graphic xmlns:xlink="http://www.w3.org/1999/xlink" xlink:href="zookeys-1067-019-g015.jpg" position="float" orientation="portrait" xlink:type="simple" id="oo_604315.jpg"><uri content-type="original_file" xlink:type="simple">https://binary.pensoft.net/fig/604315</uri></graphic></fig><fig id="F16" position="float" orientation="portrait"><object-id xmlns:xlink="http://www.w3.org/1999/xlink" content-type="doi" xlink:type="simple">10.3897/zookeys.1067.72369.figure16</object-id><object-id xmlns:xlink="http://www.w3.org/1999/xlink" content-type="arpha" xlink:type="simple">2FF117A2-CF87-50DF-8369-43DAF62FCAD2</object-id><label>Figure 16.</label><caption><p>Known distribution of <italic><tp:taxon-name><tp:taxon-name-part taxon-name-part-type="genus" reg="Zephronia">Zephronia</tp:taxon-name-part></tp:taxon-name></italic> spp. in Thailand. Red triangle = <italic><tp:taxon-name><tp:taxon-name-part taxon-name-part-type="genus" reg="Zephronia">Zephronia</tp:taxon-name-part><tp:taxon-name-part taxon-name-part-type="species" reg="lannaensis">lannaensis</tp:taxon-name-part></tp:taxon-name></italic>; green circle = <italic><tp:taxon-name><tp:taxon-name-part taxon-name-part-type="genus" reg="Zephronia">Zephronia</tp:taxon-name-part><tp:taxon-name-part taxon-name-part-type="species" reg="phrain">phrain</tp:taxon-name-part></tp:taxon-name></italic>; blue triangle = <italic><tp:taxon-name><tp:taxon-name-part taxon-name-part-type="genus" reg="Zephronia">Zephronia</tp:taxon-name-part><tp:taxon-name-part taxon-name-part-type="species" reg="enghoffi">enghoffi</tp:taxon-name-part></tp:taxon-name></italic><abbrev xmlns:xlink="http://www.w3.org/1999/xlink" xlink:title="sclerotized process" id="ABBRID0E1CBI" xlink:type="simple">sp</abbrev>. nov.; sky blue square = <italic><tp:taxon-name><tp:taxon-name-part taxon-name-part-type="genus" reg="Zephronia">Zephronia</tp:taxon-name-part><tp:taxon-name-part taxon-name-part-type="species" reg="golovatchi">golovatchi</tp:taxon-name-part></tp:taxon-name></italic><abbrev xmlns:xlink="http://www.w3.org/1999/xlink" xlink:title="sclerotized process" id="ABBRID0EJDBI" xlink:type="simple">sp</abbrev>. nov.; purple circle = <italic><tp:taxon-name><tp:taxon-name-part taxon-name-part-type="genus" reg="Zephronia">Zephronia</tp:taxon-name-part><tp:taxon-name-part taxon-name-part-type="species" reg="panhai">panhai</tp:taxon-name-part></tp:taxon-name></italic><abbrev xmlns:xlink="http://www.w3.org/1999/xlink" xlink:title="sclerotized process" id="ABBRID0EYDBI" xlink:type="simple">sp</abbrev>. nov.; yellow diamond = <italic><tp:taxon-name><tp:taxon-name-part taxon-name-part-type="genus" reg="Zephronia">Zephronia</tp:taxon-name-part><tp:taxon-name-part taxon-name-part-type="species" reg="siamensis">siamensis</tp:taxon-name-part></tp:taxon-name></italic> Hirst, 1907; orange square = <italic><tp:taxon-name><tp:taxon-name-part taxon-name-part-type="genus" reg="Zephronia">Zephronia</tp:taxon-name-part><tp:taxon-name-part taxon-name-part-type="species" reg="viridisoma">viridisoma</tp:taxon-name-part></tp:taxon-name></italic>.</p></caption><graphic xmlns:xlink="http://www.w3.org/1999/xlink" xlink:href="zookeys-1067-019-g016.jpg" position="float" orientation="portrait" xlink:type="simple" id="oo_604316.jpg"><uri content-type="original_file" xlink:type="simple">https://binary.pensoft.net/fig/604316</uri></graphic></fig><fig id="F2" position="float" orientation="portrait"><object-id xmlns:xlink="http://www.w3.org/1999/xlink" content-type="doi" xlink:type="simple">10.3897/zookeys.1067.72369.figure2</object-id><object-id xmlns:xlink="http://www.w3.org/1999/xlink" content-type="arpha" xlink:type="simple">17DB41EE-5002-5E17-AB54-B0FD581E8594</object-id><label>Figure 2.</label><caption><p>Photographs of living <italic><tp:taxon-name><tp:taxon-name-part taxon-name-part-type="genus" reg="Zephronia">Zephronia</tp:taxon-name-part></tp:taxon-name></italic> spp. <bold>A, B</bold><italic><tp:taxon-name><tp:taxon-name-part taxon-name-part-type="genus" reg="Zephronia">Zephronia</tp:taxon-name-part><tp:taxon-name-part taxon-name-part-type="species" reg="enghoffi">enghoffi</tp:taxon-name-part></tp:taxon-name></italic><abbrev xmlns:xlink="http://www.w3.org/1999/xlink" xlink:title="sclerotized process" id="ABBRID0ETNAG" xlink:type="simple">sp</abbrev>. nov., paratypes (<abbrev xmlns:xlink="http://www.w3.org/1999/xlink" xlink:title="Chulalongkorn University Museum of Zoology" id="ABBRID0EXNAG" xlink:type="simple">CUMZ</abbrev>-Zeph0006) <bold>C, D</bold><italic><tp:taxon-name><tp:taxon-name-part taxon-name-part-type="genus" reg="Zephronia">Zephronia</tp:taxon-name-part><tp:taxon-name-part taxon-name-part-type="species" reg="golovatchi">golovatchi</tp:taxon-name-part></tp:taxon-name></italic><abbrev xmlns:xlink="http://www.w3.org/1999/xlink" xlink:title="sclerotized process" id="ABBRID0EIOAG" xlink:type="simple">sp</abbrev>. nov., paratypes (<abbrev xmlns:xlink="http://www.w3.org/1999/xlink" xlink:title="Chulalongkorn University Museum of Zoology" id="ABBRID0EMOAG" xlink:type="simple">CUMZ</abbrev>-Zeph0008) <bold>E, F</bold><italic><tp:taxon-name><tp:taxon-name-part taxon-name-part-type="genus" reg="Zephronia">Zephronia</tp:taxon-name-part><tp:taxon-name-part taxon-name-part-type="species" reg="panhai">panhai</tp:taxon-name-part></tp:taxon-name></italic><abbrev xmlns:xlink="http://www.w3.org/1999/xlink" xlink:title="sclerotized process" id="ABBRID0E4OAG" xlink:type="simple">sp</abbrev>. nov., paratypes (<abbrev xmlns:xlink="http://www.w3.org/1999/xlink" xlink:title="Chulalongkorn University Museum of Zoology" id="ABBRID0EBPAG" xlink:type="simple">CUMZ</abbrev>-Zeph0010). Photographs not to scale.</p></caption><graphic xmlns:xlink="http://www.w3.org/1999/xlink" xlink:href="zookeys-1067-019-g002.jpg" position="float" orientation="portrait" xlink:type="simple" id="oo_604302.jpg"><uri content-type="original_file" xlink:type="simple">https://binary.pensoft.net/fig/604302</uri></graphic></fig></tp:treatment-sec><ref-list><ref id="B15"><mixed-citation xmlns:xlink="http://www.w3.org/1999/xlink" xlink:type="simple"><person-group><name name-style="western"><surname>Likhitrakarn</surname><given-names>N</given-names></name><name name-style="western"><surname>Golovatch</surname><given-names>SI</given-names></name><name name-style="western"><surname>Srisonchai</surname><given-names>R</given-names></name><name name-style="western"><surname>Sutcharit</surname><given-names>C</given-names></name></person-group> (<year>2021</year>) <article-title>Two new species of the giant pill-millipede genus <italic><tp:taxon-name><tp:taxon-name-part taxon-name-part-type="genus">Zephronia</tp:taxon-name-part></tp:taxon-name></italic> Gray, 1832 from Thailand (<tp:taxon-name><tp:taxon-name-part taxon-name-part-type="class">Diplopoda</tp:taxon-name-part></tp:taxon-name>: <tp:taxon-name><tp:taxon-name-part taxon-name-part-type="order">Sphaerotheriida</tp:taxon-name-part></tp:taxon-name>: <tp:taxon-name><tp:taxon-name-part taxon-name-part-type="family">Zephroniidae</tp:taxon-name-part></tp:taxon-name>).</article-title><source>Tropical Natural History</source><volume>21</volume>(<issue>1</issue>): <fpage>12</fpage>–<lpage>26</lpage>. <ext-link xlink:type="simple" ext-link-type="uri" xlink:href="https://li01.tci-thaijo.org/index.php/tnh/article/view/247730">https://li01.tci-thaijo.org/index.php/tnh/article/view/247730</ext-link></mixed-citation></ref><ref id="B24"><mixed-citation xmlns:xlink="http://www.w3.org/1999/xlink" xlink:type="simple"><person-group><name name-style="western"><surname>Srisonchai</surname><given-names>R</given-names></name><name name-style="western"><surname>Enghoff</surname><given-names>H</given-names></name><name name-style="western"><surname>Likhitrakarn</surname><given-names>N</given-names></name><name name-style="western"><surname>Panha</surname><given-names>S</given-names></name></person-group> (<year>2018b</year>) <article-title>A revision of dragon millipedes II: The new genus <italic><tp:taxon-name><tp:taxon-name-part taxon-name-part-type="genus">Nagaxytes</tp:taxon-name-part></tp:taxon-name></italic>, with the description of three new species (<tp:taxon-name><tp:taxon-name-part taxon-name-part-type="class">Diplopoda</tp:taxon-name-part></tp:taxon-name>, <tp:taxon-name><tp:taxon-name-part taxon-name-part-type="order">Polydesmida</tp:taxon-name-part></tp:taxon-name>, <tp:taxon-name><tp:taxon-name-part taxon-name-part-type="family">Paradoxosomatidae</tp:taxon-name-part></tp:taxon-name>).</article-title><source>European Journal of Taxonomy</source><volume>462</volume>: <fpage>1</fpage>–<lpage>44</lpage>. <ext-link xlink:type="simple" ext-link-type="doi" xlink:href="10.5852/ejt.2018.462">https://doi.org/10.5852/ejt.2018.462</ext-link></mixed-citation></ref><ref id="B20"><mixed-citation xmlns:xlink="http://www.w3.org/1999/xlink" xlink:type="simple"><person-group><name name-style="western"><surname>Pocock</surname><given-names>RI</given-names></name></person-group> (<year>1890</year>) <article-title>On the <tp:taxon-name><tp:taxon-name-part taxon-name-part-type="above-genus">Myriopoda</tp:taxon-name-part></tp:taxon-name> of Burma. Pt. 1. Report on the <tp:taxon-name><tp:taxon-name-part taxon-name-part-type="superorder">Oniscomorpha</tp:taxon-name-part></tp:taxon-name> collected by Sig. L. Fea, by Mr. E.W. Oates and by the late Sig. G.B. Comotto.</article-title><source>Annali del Museo Civico di Storia Naturale di Genova</source><volume>30</volume>: <fpage>384</fpage>–<lpage>395</lpage>.</mixed-citation></ref></ref-list></tp:taxon-treatment>
