# Supplementary material for: The giant pill-millipede genus Zephronia Gray, 1832 from Thailand, with a redescription of Z.siamensis Hirst, 1907 and descriptions of three new species (Diplopoda, Sphaerotheriida, Zephroniidae)
Source: Zookeys. 2021 Oct 29;1067:19–56. doi: 10.3897/zookeys.1067.72369 (PMC8571248; doi:10.3897/zookeys.1067.72369)
Supplement: XML Treatment for Zephronia enghoffi [file zookeys.1067.72369-treatment6.xml]

<!DOCTYPE tp:taxon-treatment
  PUBLIC "-//TaxonX//DTD Taxonomic Treatment Publishing DTD v0 20100105//EN" "tax-treatment-NSO.dtd">
<tp:taxon-treatment xmlns:tp="http://www.plazi.org/taxpub"><tp:treatment-meta><kwd-group><label>Taxon classification</label><kwd><named-content xmlns:xlink="http://www.w3.org/1999/xlink" content-type="kingdom">Animalia</named-content></kwd><kwd><named-content xmlns:xlink="http://www.w3.org/1999/xlink" content-type="order">Sphaerotheriida</named-content></kwd><kwd><named-content xmlns:xlink="http://www.w3.org/1999/xlink" content-type="family">Zephroniidae</named-content></kwd></kwd-group><mixed-citation publication-type="journal"><person-group><name><surname>Srisonchai</surname><given-names>Ruttapon</given-names></name><name><surname>Sutcharit</surname><given-names>Chirasak</given-names></name><name><surname>Likhitrakarn</surname><given-names>Natdanai</given-names></name></person-group><article-title>The giant pill-millipede genus <italic><tp:taxon-name><tp:taxon-name-part taxon-name-part-type="genus" reg="Zephronia">Zephronia</tp:taxon-name-part></tp:taxon-name></italic> Gray, 1832 from Thailand, with a redescription of <italic><tp:taxon-name><tp:taxon-name-part taxon-name-part-type="genus" reg="Zephronia">Z.</tp:taxon-name-part><tp:taxon-name-part taxon-name-part-type="species" reg="siamensis">siamensis</tp:taxon-name-part></tp:taxon-name></italic> Hirst, 1907 and descriptions of three new species (<tp:taxon-name><tp:taxon-name-part taxon-name-part-type="class">Diplopoda</tp:taxon-name-part></tp:taxon-name>, <tp:taxon-name><tp:taxon-name-part taxon-name-part-type="order">Sphaerotheriida</tp:taxon-name-part></tp:taxon-name>, <tp:taxon-name><tp:taxon-name-part taxon-name-part-type="family">Zephroniidae</tp:taxon-name-part></tp:taxon-name>)</article-title><source>Zookeys</source><day>29</day><month>10</month><year>2021</year><volume>1067</volume><fpage>19</fpage><lpage>56</lpage><pub-id pub-id-type="doi">10.3897/zookeys.1067.72369</pub-id></mixed-citation></tp:treatment-meta><tp:nomenclature><tp:taxon-name>
              <object-id xmlns:xlink="http://www.w3.org/1999/xlink" content-type="arpha" xlink:type="simple">C2FB91E9-1C25-5211-A435-2BAFDF617117</object-id>
              <tp:taxon-name-part taxon-name-part-type="genus" reg="Zephronia">Zephronia</tp:taxon-name-part>
              <tp:taxon-name-part taxon-name-part-type="species" reg="enghoffi">enghoffi</tp:taxon-name-part>
              <object-id xmlns:xlink="http://www.w3.org/1999/xlink" content-type="zoobank" xlink:type="simple">http://zoobank.org/033601FE-A945-445F-AE11-7CFEE3E05747</object-id>
            </tp:taxon-name><tp:taxon-status xmlns:xlink="http://www.w3.org/1999/xlink" xlink:type="simple">sp. nov.</tp:taxon-status><xref ref-type="fig" rid="F2">Figures 2A, B</xref><xref ref-type="fig" rid="F7">; 7</xref><xref ref-type="fig" rid="F8">; 8</xref><xref ref-type="fig" rid="F13">; 13C, D</xref><xref ref-type="fig" rid="F14">; 14B</xref></tp:nomenclature><tp:treatment-sec sec-type="type material" id="SECID0EJIAG"><title>Type material.</title><p><bold><italic>Holotype</italic></bold>: Thailand – Khon Kaen Province • ♂; Tham Phaya Nakharat; <named-content xmlns:xlink="http://www.w3.org/1999/xlink" content-type="dwc:verbatimCoordinates" xlink:type="simple"><named-content content-type="geo-json" specific-use="{&#34;type&#34;:&#34;Point&#34;,&#34;coordinates&#34;:[101.954444,16.814444]}" id="NCID0EXIAG" xlink:type="simple">16°48'52"N, 101°57'16"E</named-content></named-content>; 528 m <abbrev xmlns:xlink="http://www.w3.org/1999/xlink" xlink:title="above sea-level" id="ABBRID0E3IAG" xlink:type="simple">a.s.l</abbrev>.; 21 July 2020; R. Srisonchai, C. Sutcharit leg.; <abbrev xmlns:xlink="http://www.w3.org/1999/xlink" xlink:title="Chulalongkorn University Museum of Zoology" id="ABBRID0EAJAG" xlink:type="simple">CUMZ</abbrev>-Zeph0005. <bold><italic>Paratypes</italic></bold>: Thailand – Khon Kaen Province • 4 ♂♂ 3 ♀♀; same locality as holotype; <abbrev xmlns:xlink="http://www.w3.org/1999/xlink" xlink:title="Chulalongkorn University Museum of Zoology" id="ABBRID0EHJAG" xlink:type="simple">CUMZ</abbrev>-Zeph0006 • 2 ♀♀; same Province, Chum Pae District, Tham Poo Lup; <named-content xmlns:xlink="http://www.w3.org/1999/xlink" content-type="dwc:verbatimCoordinates" xlink:type="simple"><named-content content-type="geo-json" specific-use="{&#34;type&#34;:&#34;Point&#34;,&#34;coordinates&#34;:[101.985444,16.829278]}" id="NCID0EOJAG" xlink:type="simple">16°49'45.4"N, 101°59'7.6"E</named-content></named-content>; 346 m <abbrev xmlns:xlink="http://www.w3.org/1999/xlink" xlink:title="above sea-level" id="ABBRID0ETJAG" xlink:type="simple">a.s.l</abbrev>.; 10 October 2014; R. Srisonchai, C. Sutcharit leg.; <abbrev xmlns:xlink="http://www.w3.org/1999/xlink" xlink:title="Chulalongkorn University Museum of Zoology" id="ABBRID0EXJAG" xlink:type="simple">CUMZ</abbrev>-Zeph0006. <bold>Further specimens, not paratypes</bold>: Thailand – Loei Province • 1 ♂ 2 ♀♀; Wang Saphung District, Pak Puan Arboretum; <named-content xmlns:xlink="http://www.w3.org/1999/xlink" content-type="dwc:verbatimCoordinates" xlink:type="simple"><named-content content-type="geo-json" specific-use="{&#34;type&#34;:&#34;Point&#34;,&#34;coordinates&#34;:[101.749722,17.355556]}" id="NCID0EAKAG" xlink:type="simple">17°21'20"N, 101°44'59"E</named-content></named-content>; 316 m <abbrev xmlns:xlink="http://www.w3.org/1999/xlink" xlink:title="above sea-level" id="ABBRID0EFKAG" xlink:type="simple">a.s.l</abbrev>.; 10 October 2014; R. Srisonchai, C. Sutcharit leg.; <abbrev xmlns:xlink="http://www.w3.org/1999/xlink" xlink:title="Chulalongkorn University Museum of Zoology" id="ABBRID0EJKAG" xlink:type="simple">CUMZ</abbrev>-Zeph0006.</p></tp:treatment-sec><tp:treatment-sec sec-type="etymology" id="SECID0ENKAG"><title>Etymology.</title><p>This species is named after Henrik Enghoff from Natural History Museum of Denmark, University of Copenhagen, Denmark, the Danish myriapodologist who initiated an important research step on millipede studies for Thailand.</p></tp:treatment-sec><tp:treatment-sec sec-type="diagnosis" id="SECID0EXKAG"><title>Diagnosis.</title><p>A member of <italic><tp:taxon-name><tp:taxon-name-part taxon-name-part-type="genus" reg="Zephronia">Zephronia</tp:taxon-name-part></tp:taxon-name></italic> s. s. in which the position of Tömösváry’s organ located next to the aberrant ommatidia, not inside the antennal groove. Adult body length medium, &gt; 29 mm, usually ca. 32 mm, up to 36 mm; body brown or dark brown, inner surface (underside) of anal shield with a single locking carina on each side, and leg-pair 2 of male coxa with a long membranous lobe at mesal margin. Similar in these respects to <italic><tp:taxon-name><tp:taxon-name-part taxon-name-part-type="genus" reg="Zephronia">Z.</tp:taxon-name-part><tp:taxon-name-part taxon-name-part-type="species" reg="golovatchi">golovatchi</tp:taxon-name-part></tp:taxon-name></italic><abbrev xmlns:xlink="http://www.w3.org/1999/xlink" xlink:title="sclerotized process" id="ABBRID0EPLAG" xlink:type="simple">sp</abbrev>. nov., but differs from this species by the following combination of characters; antenna short, leg-pair 2 of female coxa apico-mesally with large and conspicuous coxal ridge, operculum of vulva regularly rounded and narrow in posterior view, mesal margin of operculum tapering apically, central margin (tip) of subanal plate shallowly concave, process of telopoditomere 2 of anterior telopod quite long and equal in length to the combination of telopoditomeres 3+4, and immovable finger telopoditomere 2 of posterior telopod (process of telopoditomere 2) equal in length to movable finger (consisting of telopoditomeres 3 and 4).</p></tp:treatment-sec><tp:treatment-sec sec-type="description" id="SECID0ETLAG"><title>Description.</title><p><bold><italic>Body length</italic></bold>: Length in male 29.0–33.0 mm (holotype 31.0 mm), female 30.0–36.0 mm; head 4.5–5.5 mm; thoracic shield 5.5–7.0 mm; anal shield 11.0–11.5 mm.</p><p><bold><italic>Body width</italic></bold>: Width in male 16.0–18.5 mm (holotype 18.0 mm), female 16.0–19.0 mm; head 9.0–10.0 mm; thoracic shield 16.0–18.0 mm; anal shield 14.0–17.0 mm.</p><p><bold><italic>Body height</italic></bold>: Height in male 10.0–12.0 mm (holotype 11.0 mm), female 10.0–13.0 mm; thoracic shield 10.0–12.0 mm; tergite 10.0–13.0 mm.</p><p><bold><italic>Color</italic></bold> (Fig. <xref ref-type="fig" rid="F2">2A, B</xref>): Specimens in life with light brown to brown color; antennae dark brown; head, thoracic shield, tergites, paratergites and basal part of legs brown; posterior margin of tergites dark brown; a few apical podomeres greenish brown. Color in alcohol after 8 months not changed.</p><fig id="F2" position="float" orientation="portrait"><object-id xmlns:xlink="http://www.w3.org/1999/xlink" content-type="doi" xlink:type="simple">10.3897/zookeys.1067.72369.figure2</object-id><object-id xmlns:xlink="http://www.w3.org/1999/xlink" content-type="arpha" xlink:type="simple">17DB41EE-5002-5E17-AB54-B0FD581E8594</object-id><label>Figure 2.</label><caption><p>Photographs of living <italic><tp:taxon-name><tp:taxon-name-part taxon-name-part-type="genus" reg="Zephronia">Zephronia</tp:taxon-name-part></tp:taxon-name></italic> spp. <bold>A, B</bold><italic><tp:taxon-name><tp:taxon-name-part taxon-name-part-type="genus" reg="Zephronia">Zephronia</tp:taxon-name-part><tp:taxon-name-part taxon-name-part-type="species" reg="enghoffi">enghoffi</tp:taxon-name-part></tp:taxon-name></italic><abbrev xmlns:xlink="http://www.w3.org/1999/xlink" xlink:title="sclerotized process" id="ABBRID0ETNAG" xlink:type="simple">sp</abbrev>. nov., paratypes (<abbrev xmlns:xlink="http://www.w3.org/1999/xlink" xlink:title="Chulalongkorn University Museum of Zoology" id="ABBRID0EXNAG" xlink:type="simple">CUMZ</abbrev>-Zeph0006) <bold>C, D</bold><italic><tp:taxon-name><tp:taxon-name-part taxon-name-part-type="genus" reg="Zephronia">Zephronia</tp:taxon-name-part><tp:taxon-name-part taxon-name-part-type="species" reg="golovatchi">golovatchi</tp:taxon-name-part></tp:taxon-name></italic><abbrev xmlns:xlink="http://www.w3.org/1999/xlink" xlink:title="sclerotized process" id="ABBRID0EIOAG" xlink:type="simple">sp</abbrev>. nov., paratypes (<abbrev xmlns:xlink="http://www.w3.org/1999/xlink" xlink:title="Chulalongkorn University Museum of Zoology" id="ABBRID0EMOAG" xlink:type="simple">CUMZ</abbrev>-Zeph0008) <bold>E, F</bold><italic><tp:taxon-name><tp:taxon-name-part taxon-name-part-type="genus" reg="Zephronia">Zephronia</tp:taxon-name-part><tp:taxon-name-part taxon-name-part-type="species" reg="panhai">panhai</tp:taxon-name-part></tp:taxon-name></italic><abbrev xmlns:xlink="http://www.w3.org/1999/xlink" xlink:title="sclerotized process" id="ABBRID0E4OAG" xlink:type="simple">sp</abbrev>. nov., paratypes (<abbrev xmlns:xlink="http://www.w3.org/1999/xlink" xlink:title="Chulalongkorn University Museum of Zoology" id="ABBRID0EBPAG" xlink:type="simple">CUMZ</abbrev>-Zeph0010). Photographs not to scale.</p></caption><graphic xmlns:xlink="http://www.w3.org/1999/xlink" xlink:href="zookeys-1067-019-g002.jpg" position="float" orientation="portrait" xlink:type="simple" id="oo_604302.jpg"><uri content-type="original_file" xlink:type="simple">https://binary.pensoft.net/fig/604302</uri></graphic></fig><p><bold><italic>Head</italic></bold>: Wide and stout, subtrapeziform; anterior part of head with dense and long setae; central part of head glabrous; posterior part of head with dense and short setae. Labrum with a single tooth at anterior margin. Each eye with 90–100 ommatidia. Aberrant ocellus located near antennal groove (at upper part of groove).</p><fig id="F3" position="float" orientation="portrait"><object-id xmlns:xlink="http://www.w3.org/1999/xlink" content-type="doi" xlink:type="simple">10.3897/zookeys.1067.72369.figure3</object-id><object-id xmlns:xlink="http://www.w3.org/1999/xlink" content-type="arpha" xlink:type="simple">7C151D86-DCD6-5206-B8F9-A3BAA6761E3F</object-id><label>Figure 3.</label><caption><p><italic><tp:taxon-name><tp:taxon-name-part taxon-name-part-type="genus" reg="Zephronia">Zephronia</tp:taxon-name-part><tp:taxon-name-part taxon-name-part-type="species" reg="siamensis">siamensis</tp:taxon-name-part></tp:taxon-name></italic><bold>A–C</bold> male <bold>D, E</bold> female (<abbrev xmlns:xlink="http://www.w3.org/1999/xlink" xlink:title="Chulalongkorn University Museum of Zoology" id="ABBRID0EIQAG" xlink:type="simple">CUMZ</abbrev>-Zeph0013) <bold>A</bold> right antenna, ventral view <bold>B</bold> the ninth left leg, posterior view <bold>C</bold> first coxae with stigmatic plates, posterior view <bold>D</bold> coxae of second legs with gonopores, posterior view <bold>E</bold> coxae and prefemur of second legs with vulvae, posterior view <bold>F</bold> subanal plate, ventral view. Abbreviations: <abbrev xmlns:xlink="http://www.w3.org/1999/xlink" xlink:title="coxa" id="ABBRID0EYQAG" xlink:type="simple">cx</abbrev> = coxa, o = operculum, <abbrev xmlns:xlink="http://www.w3.org/1999/xlink" xlink:title="prefemur" id="ABBRID0E3QAG" xlink:type="simple">pre</abbrev> = prefemur, <abbrev xmlns:xlink="http://www.w3.org/1999/xlink" xlink:title="syncoxite" id="ABBRID0EARAG" xlink:type="simple">syn-cx</abbrev> = syncoxite, St-Pl = stigmatic plate.</p></caption><graphic xmlns:xlink="http://www.w3.org/1999/xlink" xlink:href="zookeys-1067-019-g003.jpg" position="float" orientation="portrait" xlink:type="simple" id="oo_604303.jpg"><uri content-type="original_file" xlink:type="simple">https://binary.pensoft.net/fig/604303</uri></graphic></fig><p><bold><italic>Antenna</italic></bold> (Fig. <xref ref-type="fig" rid="F7">7A</xref>): Short and stout, with rounded joints; length 3.5–4 mm; reaching backward to tarsus of legs 2 or 3. Lengths of antennomeres 6 &gt; 5 &gt; 4 = 3 = 2 = 1. Antennomere 6 densely setose, sensilla basiconica surrounding apical disc. Last antennomere thickened and flattened, strongly widened apically, axe-shaped. Shape of antennae sexually dimorphic; thickened, widened apically and slightly flattened in male, in female cylindrical. Apical disc with ca. 75 apical cones. No sclerotized ridge between antennal socket and ommatidia.</p><fig id="F4" position="float" orientation="portrait"><object-id xmlns:xlink="http://www.w3.org/1999/xlink" content-type="doi" xlink:type="simple">10.3897/zookeys.1067.72369.figure4</object-id><object-id xmlns:xlink="http://www.w3.org/1999/xlink" content-type="arpha" xlink:type="simple">4B6EA465-D602-5B35-ACC2-AA3B29AEBA7C</object-id><label>Figure 4.</label><caption><p><italic><tp:taxon-name><tp:taxon-name-part taxon-name-part-type="genus" reg="Zephronia">Zephronia</tp:taxon-name-part><tp:taxon-name-part taxon-name-part-type="species" reg="siamensis">siamensis</tp:taxon-name-part></tp:taxon-name></italic><bold>A–C</bold> left anterior telopod, anterior, posterior and sublateral views, respectively <bold>D, E</bold> Left and right posterior telopods, posterior view <bold>F</bold> Posterior telopod, anterior view. Abbreviations: <abbrev xmlns:xlink="http://www.w3.org/1999/xlink" xlink:title="crenulated teeth" id="ABBRID0ENSAG" xlink:type="simple">cr-T</abbrev> = crenulated teeth, <abbrev xmlns:xlink="http://www.w3.org/1999/xlink" xlink:title="coxa" id="ABBRID0ERSAG" xlink:type="simple">cx</abbrev> = coxa, <abbrev xmlns:xlink="http://www.w3.org/1999/xlink" xlink:title="membranous lobe" id="ABBRID0EVSAG" xlink:type="simple">ML</abbrev> = membranous lobe, <abbrev xmlns:xlink="http://www.w3.org/1999/xlink" xlink:title="sclerotized process" id="ABBRID0EZSAG" xlink:type="simple">sp</abbrev> = sclerotized process, <abbrev xmlns:xlink="http://www.w3.org/1999/xlink" xlink:title="syncoxite" id="ABBRID0E4SAG" xlink:type="simple">syn-cx</abbrev> = syncoxite.</p></caption><graphic xmlns:xlink="http://www.w3.org/1999/xlink" xlink:href="zookeys-1067-019-g004.jpg" position="float" orientation="portrait" xlink:type="simple" id="oo_604304.jpg"><uri content-type="original_file" xlink:type="simple">https://binary.pensoft.net/fig/604304</uri></graphic></fig><p><bold><italic>Tömösváry’s organ</italic></bold>: Separated from ommatidium, located on a brim between ommatidia and antennal socket, smaller in diameter than an individual ommatidium.</p><p><bold><italic>Gnathochilarium</italic></bold>: Ventral surface with setae, other structures typical of the order. Mandibles not dissected.</p><fig id="F5" position="float" orientation="portrait"><object-id xmlns:xlink="http://www.w3.org/1999/xlink" content-type="doi" xlink:type="simple">10.3897/zookeys.1067.72369.figure5</object-id><object-id xmlns:xlink="http://www.w3.org/1999/xlink" content-type="arpha" xlink:type="simple">79376EE0-274B-5EA1-9648-A362CAC04AA1</object-id><label>Figure 5.</label><caption><p><italic><tp:taxon-name><tp:taxon-name-part taxon-name-part-type="genus" reg="Zephronia">Zephronia</tp:taxon-name-part><tp:taxon-name-part taxon-name-part-type="species" reg="phrain">phrain</tp:taxon-name-part></tp:taxon-name></italic><bold>A–D</bold> male specimen from Phawor Shrine, Tak Province <bold>E, F</bold> female <bold>A</bold> right antenna, ventral view <bold>B</bold> the ninth left leg, posterior view <bold>C</bold> first coxae with stigmatic plates, posterior view <bold>D</bold> coxae of second legs with gonopores, posterior view <bold>E</bold> coxae and prefemur of second legs with vulvae, posterior view <bold>F</bold> subanal plate, ventral view. Abbreviations: <abbrev xmlns:xlink="http://www.w3.org/1999/xlink" xlink:title="coxa" id="ABBRID0EXUAG" xlink:type="simple">cx</abbrev> = coxa, o = operculum, <abbrev xmlns:xlink="http://www.w3.org/1999/xlink" xlink:title="prefemur" id="ABBRID0E2UAG" xlink:type="simple">pre</abbrev> = prefemur, <abbrev xmlns:xlink="http://www.w3.org/1999/xlink" xlink:title="syncoxite" id="ABBRID0E6UAG" xlink:type="simple">syn-cx</abbrev> = syncoxite, <abbrev xmlns:xlink="http://www.w3.org/1999/xlink" xlink:title="stigmatic plate" id="ABBRID0EDVAG" xlink:type="simple">st-pl</abbrev> = stigmatic plate.</p></caption><graphic xmlns:xlink="http://www.w3.org/1999/xlink" xlink:href="zookeys-1067-019-g005.jpg" position="float" orientation="portrait" xlink:type="simple" id="oo_604305.jpg"><uri content-type="original_file" xlink:type="simple">https://binary.pensoft.net/fig/604305</uri></graphic></fig><p><bold><italic>Stigmatic plates</italic></bold> (Fig. <xref ref-type="fig" rid="F7">7C</xref>): First stigmatic plate subtriangular; apex rounded, broad, expanded apically then becoming a fanlike; curved towards coxa 1.</p><fig id="F6" position="float" orientation="portrait"><object-id xmlns:xlink="http://www.w3.org/1999/xlink" content-type="doi" xlink:type="simple">10.3897/zookeys.1067.72369.figure6</object-id><object-id xmlns:xlink="http://www.w3.org/1999/xlink" content-type="arpha" xlink:type="simple">D6B6D004-C25F-50E5-BC22-BE8B3A0E89BB</object-id><label>Figure 6.</label><caption><p><italic><tp:taxon-name><tp:taxon-name-part taxon-name-part-type="genus" reg="Zephronia">Zephronia</tp:taxon-name-part><tp:taxon-name-part taxon-name-part-type="species" reg="phrain">phrain</tp:taxon-name-part></tp:taxon-name></italic>, male specimen from Phawor Shrine, Tak Province <bold>A</bold> telopods, anterior view <bold>B</bold> anterior telopod, anterior view <bold>C</bold> posterior telopod, posterior view <bold>D</bold> right anterior and posterior telopods, ventral view. Abbreviations: <abbrev xmlns:xlink="http://www.w3.org/1999/xlink" xlink:title="crenulated teeth" id="ABBRID0ESWAG" xlink:type="simple">cr-T</abbrev> = crenulated teeth, <abbrev xmlns:xlink="http://www.w3.org/1999/xlink" xlink:title="coxa" id="ABBRID0EWWAG" xlink:type="simple">cx</abbrev> = coxa, <abbrev xmlns:xlink="http://www.w3.org/1999/xlink" xlink:title="membranous lobe" id="ABBRID0E1WAG" xlink:type="simple">ML</abbrev> = membranous lobe, <abbrev xmlns:xlink="http://www.w3.org/1999/xlink" xlink:title="syncoxite" id="ABBRID0E5WAG" xlink:type="simple">syn-cx</abbrev> = syncoxite.</p></caption><graphic xmlns:xlink="http://www.w3.org/1999/xlink" xlink:href="zookeys-1067-019-g006.jpg" position="float" orientation="portrait" xlink:type="simple" id="oo_604306.jpg"><uri content-type="original_file" xlink:type="simple">https://binary.pensoft.net/fig/604306</uri></graphic></fig><p><bold><italic><tp:taxon-name><tp:taxon-name-part taxon-name-part-type="genus" reg="Laterotergites">Laterotergites</tp:taxon-name-part></tp:taxon-name></italic></bold>: Laterotergite 1 narrow, projecting into a sharp tip. Laterotergite 2 larger than laterotergite 1, tip weakly extended, with a round projection.</p><p><bold><italic>Collum</italic></bold>: Surface glabrous, except for anterior margins near rim with isolated and long setae.</p><p><bold><italic>Thoracic shield</italic></bold>: Surface as those of tergites, covered with small setae, each seta located in a tiny pit; shallow groove wide anterolaterally, with very long setae.</p><p><bold><italic>Tergites</italic></bold> (Fig. <xref ref-type="fig" rid="F2">2A, B</xref>): Quite shiny; surface densely setose, visible in normal vision; entirely covered by short setae, each locating in tiny pits; tip of paratergite of midbody tergites curved, directed posteroventrad.</p><p><bold><italic>Endotergum</italic></bold> (Figs <xref ref-type="fig" rid="F13">13C, D</xref>, <xref ref-type="fig" rid="F14">14B</xref>): Posterior margin flat, regular. Inner section (inner area) with setiferous tubercles or setae. Middle section (middle area) with a single row of elliptical cuticular impressions, distance between impressions longer than individual diameter. Bristles arranged in two rows, tip of the longest bristles extended beyond posterior margin or reaching to posterior margin.</p><p><bold><italic>Anal shield</italic></bold>: Sexually dimorphic, in female very large and strongly rounded, in male slightly more rectangular. Outer surface covered by tiny and dense setae locating in small pits, similar to those of tergites. Inner surface (underside) covered by long setae; with a single, black, and long locking carina, half as long as length of last laterotergite.</p><p><bold><italic>Legs</italic></bold> (Fig. <xref ref-type="fig" rid="F7">7B</xref>): Leg-pairs 1 and 2 without apical spine. Leg-pairs 1 with 2 ventral spines, leg-pair 2 with four ventral spines. Leg-pair 3 with 5–7 ventral spines and one apical spine. Leg-pair 4 with 8–11 ventral spines, and one or two apical spines. Leg-pairs 5–19 with 8–10 ventral spines and 1–3 apical spines. Last two leg-pairs with 7–10 ventral spines and one or two apical spines. In leg 9, femur ca. 1.5×, tarsus ca. 2.3× longer than wide. Length of tarsus ≥ femur &gt; prefemur &gt; coxa &gt; tibia ≥ postfemur. All podomeres densely setose. Coxa large, with dentate ridge marginally (coxal process). Coxal process absent in leg-pairs 1 and 2 (except for female leg-pair 2). Leg-pair 2 of female coxa apico-mesally with large, conspicuous coxal ridge, directed laterad. Leg-pair 2 of male coxa with membranous lobe at mesal margin; lobe large and long, projecting ventrad. Prefemur without teeth. Femur rather short and stout, slightly extended mesally, mesal margin with 5–7 small teeth.</p><fig id="F7" position="float" orientation="portrait"><object-id xmlns:xlink="http://www.w3.org/1999/xlink" content-type="doi" xlink:type="simple">10.3897/zookeys.1067.72369.figure7</object-id><object-id xmlns:xlink="http://www.w3.org/1999/xlink" content-type="arpha" xlink:type="simple">35AF3102-8638-5042-B996-3E834E4E65FF</object-id><label>Figure 7.</label><caption><p><italic><tp:taxon-name><tp:taxon-name-part taxon-name-part-type="genus" reg="Zephronia">Zephronia</tp:taxon-name-part><tp:taxon-name-part taxon-name-part-type="species" reg="enghoffi">enghoffi</tp:taxon-name-part></tp:taxon-name></italic><abbrev xmlns:xlink="http://www.w3.org/1999/xlink" xlink:title="sclerotized process" id="ABBRID0EA1AG" xlink:type="simple">sp</abbrev>. nov. <bold>A–D</bold> male holotype (<abbrev xmlns:xlink="http://www.w3.org/1999/xlink" xlink:title="Chulalongkorn University Museum of Zoology" id="ABBRID0EG1AG" xlink:type="simple">CUMZ</abbrev>-Zeph0005) <bold>E, F</bold> female paratypes (<abbrev xmlns:xlink="http://www.w3.org/1999/xlink" xlink:title="Chulalongkorn University Museum of Zoology" id="ABBRID0EM1AG" xlink:type="simple">CUMZ</abbrev>-Zeph0006) <bold>A</bold> right antenna, ventral view <bold>B</bold> the ninth left leg, posterior view <bold>C</bold> First coxae with stigmatic plates, posterior view <bold>D</bold> coxae of second legs with gonopores, posterior view <bold>E</bold> coxae and prefemur of second legs with vulvae, posterior view <bold>F</bold> subanal plate, ventral view. Abbreviations: <abbrev xmlns:xlink="http://www.w3.org/1999/xlink" xlink:title="coxa" id="ABBRID0E31AG" xlink:type="simple">cx</abbrev> = coxa, o = operculum, <abbrev xmlns:xlink="http://www.w3.org/1999/xlink" xlink:title="prefemur" id="ABBRID0EA2AG" xlink:type="simple">pre</abbrev> = prefemur, <abbrev xmlns:xlink="http://www.w3.org/1999/xlink" xlink:title="syncoxite" id="ABBRID0EE2AG" xlink:type="simple">syn-cx</abbrev> = syncoxite, <abbrev xmlns:xlink="http://www.w3.org/1999/xlink" xlink:title="stigmatic plate" id="ABBRID0EI2AG" xlink:type="simple">st-pl</abbrev> = stigmatic plate.</p></caption><graphic xmlns:xlink="http://www.w3.org/1999/xlink" xlink:href="zookeys-1067-019-g007.jpg" position="float" orientation="portrait" xlink:type="simple" id="oo_604307.jpg"><uri content-type="original_file" xlink:type="simple">https://binary.pensoft.net/fig/604307</uri></graphic></fig><p><bold><italic>Subanal plate</italic></bold> (Fig. <xref ref-type="fig" rid="F7">7F</xref>): Subsemicircular, undivided, wide; central margin (tip) shallowly concave, broad; lateral margin slightly convex. Densely setose.</p><p><bold><italic>Male sexual characters</italic></bold> (Fig. <xref ref-type="fig" rid="F7">7D</xref>): Gonopore quite large, covered with a single, undivided, subsemicircular, sclerotized plate.</p><p><bold><italic>Anterior telopods</italic></bold> (Fig. <xref ref-type="fig" rid="F8">8A, B, D</xref>): Telopodite with four telopoditomeres; all telopoditomeres sparsely setose, except for the apical part of telopoditomere 3 and all parts of telopoditomere 4 without setae. First telopoditomere rectangular, slightly large and stout, broader than telopoditomeres 2–4. Telopoditomere 2 large. Process of telopoditomere 2 equal in length to the combination of telopoditomeres 3 and 4; visible in posterior view; curved and slender, 1.5X longer than wide, twice as long as telopoditomere 4; tip bent and round, directed anteriad, close to the basal part of telopoditomere 4. Margin towards telopoditomere 3 with a membranous area carrying a sclerotized process (<abbrev xmlns:xlink="http://www.w3.org/1999/xlink" xlink:title="sclerotized process" id="ABBRID0ES3AG" xlink:type="simple">sp</abbrev>), conspicuous, short, apically with sharp tip. Telopoditomere 3 with six small crenulated teeth (<abbrev xmlns:xlink="http://www.w3.org/1999/xlink" xlink:title="crenulated teeth" id="ABBRID0EW3AG" xlink:type="simple">cr-T</abbrev>) in ventral side. Telopoditomere 4 short and stout, conspicuous, straight; tip round, directed mesad; with two prominent sclerotized spines in posterior side.</p><fig id="F8" position="float" orientation="portrait"><object-id xmlns:xlink="http://www.w3.org/1999/xlink" content-type="doi" xlink:type="simple">10.3897/zookeys.1067.72369.figure8</object-id><object-id xmlns:xlink="http://www.w3.org/1999/xlink" content-type="arpha" xlink:type="simple">E34BB275-075F-50CF-8BD7-0471367802B4</object-id><label>Figure 8.</label><caption><p><italic><tp:taxon-name><tp:taxon-name-part taxon-name-part-type="genus" reg="Zephronia">Zephronia</tp:taxon-name-part><tp:taxon-name-part taxon-name-part-type="species" reg="enghoffi">enghoffi</tp:taxon-name-part></tp:taxon-name></italic><abbrev xmlns:xlink="http://www.w3.org/1999/xlink" xlink:title="sclerotized process" id="ABBRID0EN4AG" xlink:type="simple">sp</abbrev>. nov., male holotype (<abbrev xmlns:xlink="http://www.w3.org/1999/xlink" xlink:title="Chulalongkorn University Museum of Zoology" id="ABBRID0ER4AG" xlink:type="simple">CUMZ</abbrev>-Zeph0005) <bold>A</bold> telopods, anterior view <bold>B</bold> anterior telopod, anterior view <bold>C</bold> posterior telopod, posterior view <bold>D</bold> right anterior and posterior telopods, ventral view. Abbreviations: <abbrev xmlns:xlink="http://www.w3.org/1999/xlink" xlink:title="crenulated teeth" id="ABBRID0E44AG" xlink:type="simple">cr-T</abbrev> = crenuations/teeth, <abbrev xmlns:xlink="http://www.w3.org/1999/xlink" xlink:title="coxa" id="ABBRID0EB5AG" xlink:type="simple">cx</abbrev> = coxa, <abbrev xmlns:xlink="http://www.w3.org/1999/xlink" xlink:title="membranous lobe" id="ABBRID0EF5AG" xlink:type="simple">ML</abbrev> = membranous lobe, <abbrev xmlns:xlink="http://www.w3.org/1999/xlink" xlink:title="sclerotized process" id="ABBRID0EJ5AG" xlink:type="simple">sp</abbrev> = sclerotized process, <abbrev xmlns:xlink="http://www.w3.org/1999/xlink" xlink:title="syncoxite" id="ABBRID0EN5AG" xlink:type="simple">syn-cx</abbrev> = syncoxite.</p></caption><graphic xmlns:xlink="http://www.w3.org/1999/xlink" xlink:href="zookeys-1067-019-g008.jpg" position="float" orientation="portrait" xlink:type="simple" id="oo_604308.jpg"><uri content-type="original_file" xlink:type="simple">https://binary.pensoft.net/fig/604308</uri></graphic></fig><p><bold><italic>Posterior telopods</italic></bold> (Fig. <xref ref-type="fig" rid="F8">8A, C, D</xref>): Telopodite with four telopoditomeres; telopoditomeres 1 and 2 on both sides covered with sparse setae, except for immovable finger part; telopoditomere 3 at base of both inner margin and outer margin with a few setae; telopoditomere 4 without setae. First telopoditomere stout and broad, half as long as telopoditomere 2. Telopoditomere 2 slender, immovable finger (process of telopoditomere 2) as long as movable finger (consisting of telopoditomeres 3 and 4). Immovable finger long and slender, wide, 2.5× as long as wide, not curved, tip directed mesad; at margin with several semi-circular rows of sclerotized spots. Margin towards movable finger with two conspicuous membranous lobes, triangular, inner lobe bigger and longer than outer one. Telopoditomere 3 slender, quite long, slightly expanded distad, slightly curved, thrice as long as telopoditomere 4; with a long and sclerotized spine located on a large, swollen, membranous lobe; posterior part with a row of 17–19 crenulated teeth (<abbrev xmlns:xlink="http://www.w3.org/1999/xlink" xlink:title="crenulated teeth" id="ABBRID0EB6AG" xlink:type="simple">cr-T</abbrev>). Telopoditomere 4 short and stout, 1.5× longer than wide; at inner margin with a large, conspicuous, swollen, membranous lobe and two evident sclerotized spines.</p><p><bold><italic>Female sexual characters</italic></bold> (Fig. <xref ref-type="fig" rid="F7">7E</xref>): Vulva large, covering ca. 2/3 coxa, located at mesal side, extending mesally to basal third of prefemur. Operculum regularly rounded, narrow in posterior view; mesal margin not protruding.</p></tp:treatment-sec><tp:treatment-sec sec-type="distribution" id="SECID0EQ6AG"><title>Distribution and habitats</title><p>(Figs <xref ref-type="fig" rid="F15">15B, C</xref>, <xref ref-type="fig" rid="F16">16</xref>). All specimens were collected from limestone habitats (in dry dipterocarp forest). Known only from three sites in limestone mountain ranges of Khon Kaen and Loei provinces.</p><p><bold>Remarks.</bold> With regard to the morphological characters of coxae 2 in both male and female, this species exhibits the remarkable shape in which the male has a very long membranous lobe (Fig. <xref ref-type="fig" rid="F7">7D</xref>) and the female displays conspicuous coxal ridges apico-mesally (Fig. <xref ref-type="fig" rid="F7">7E</xref>). Moreover, the surface of tergites covered with conspicuous setae/hairy in <italic><tp:taxon-name><tp:taxon-name-part taxon-name-part-type="genus" reg="Zephronia">Z.</tp:taxon-name-part><tp:taxon-name-part taxon-name-part-type="species" reg="enghoffi">enghoffi</tp:taxon-name-part></tp:taxon-name></italic><abbrev xmlns:xlink="http://www.w3.org/1999/xlink" xlink:title="sclerotized process" id="ABBRID0EVABG" xlink:type="simple">sp</abbrev>. nov. is more distinctive than in the other two new species (Fig. <xref ref-type="fig" rid="F2">2A, B</xref>).</p></tp:treatment-sec><tp:treatment-sec><!--Section generated to contain objects referenced in tp:taxon-treatment.--><fig id="F13" position="float" orientation="portrait"><object-id xmlns:xlink="http://www.w3.org/1999/xlink" content-type="doi" xlink:type="simple">10.3897/zookeys.1067.72369.figure13</object-id><object-id xmlns:xlink="http://www.w3.org/1999/xlink" content-type="arpha" xlink:type="simple">CCE2BF7B-6FDF-5D09-9C23-1D71D929E954</object-id><label>Figure 13.</label><caption><p><abbrev xmlns:xlink="http://www.w3.org/1999/xlink" xlink:title="Scanning Electron Microscopy" id="ABBRID0EMZAI" xlink:type="simple">SEM</abbrev> of endoterga of body ring 7, all from ventral views <bold>A, B</bold><italic><tp:taxon-name><tp:taxon-name-part taxon-name-part-type="genus" reg="Zephronia">Zephronia</tp:taxon-name-part><tp:taxon-name-part taxon-name-part-type="species" reg="siamensis">siamensis</tp:taxon-name-part></tp:taxon-name></italic> Hirst, 1907 <bold>C, D</bold><italic><tp:taxon-name><tp:taxon-name-part taxon-name-part-type="genus" reg="Zephronia">Zephronia</tp:taxon-name-part><tp:taxon-name-part taxon-name-part-type="species" reg="enghoffi">enghoffi</tp:taxon-name-part></tp:taxon-name></italic><abbrev xmlns:xlink="http://www.w3.org/1999/xlink" xlink:title="sclerotized process" id="ABBRID0EK1AI" xlink:type="simple">sp</abbrev>. nov. <bold>E, F</bold><italic><tp:taxon-name><tp:taxon-name-part taxon-name-part-type="genus" reg="Zephronia">Zephronia</tp:taxon-name-part><tp:taxon-name-part taxon-name-part-type="species" reg="golovatchi">golovatchi</tp:taxon-name-part></tp:taxon-name></italic><abbrev xmlns:xlink="http://www.w3.org/1999/xlink" xlink:title="sclerotized process" id="ABBRID0E21AI" xlink:type="simple">sp</abbrev>. nov. <bold>G, H</bold><italic><tp:taxon-name><tp:taxon-name-part taxon-name-part-type="genus" reg="Zephronia">Zephronia</tp:taxon-name-part><tp:taxon-name-part taxon-name-part-type="species" reg="panhai">panhai</tp:taxon-name-part></tp:taxon-name></italic><abbrev xmlns:xlink="http://www.w3.org/1999/xlink" xlink:title="sclerotized process" id="ABBRID0EM2AI" xlink:type="simple">sp</abbrev>. nov. Abbreviations: <abbrev xmlns:xlink="http://www.w3.org/1999/xlink" xlink:title="cuticular impression" id="ABBRID0EQ2AI" xlink:type="simple">cp</abbrev> = cuticular impression, <abbrev xmlns:xlink="http://www.w3.org/1999/xlink" xlink:title="middle section" id="ABBRID0EU2AI" xlink:type="simple">ms</abbrev> = middle section, <abbrev xmlns:xlink="http://www.w3.org/1999/xlink" xlink:title="inner section" id="ABBRID0EY2AI" xlink:type="simple">is</abbrev> = inner section, os = outer section, <abbrev xmlns:xlink="http://www.w3.org/1999/xlink" xlink:title="posterior margin" id="ABBRID0E32AI" xlink:type="simple">pm</abbrev> = posterior margin.</p></caption><graphic xmlns:xlink="http://www.w3.org/1999/xlink" xlink:href="zookeys-1067-019-g013.jpg" position="float" orientation="portrait" xlink:type="simple" id="oo_604313.jpg"><uri content-type="original_file" xlink:type="simple">https://binary.pensoft.net/fig/604313</uri></graphic></fig><fig id="F14" position="float" orientation="portrait"><object-id xmlns:xlink="http://www.w3.org/1999/xlink" content-type="doi" xlink:type="simple">10.3897/zookeys.1067.72369.figure14</object-id><object-id xmlns:xlink="http://www.w3.org/1999/xlink" content-type="arpha" xlink:type="simple">9710C49E-5B3B-59D9-92FF-876268DDE203</object-id><label>Figure 14.</label><caption><p><abbrev xmlns:xlink="http://www.w3.org/1999/xlink" xlink:title="Scanning Electron Microscopy" id="ABBRID0EN3AI" xlink:type="simple">SEM</abbrev> of endoterga in body ring 7, all from ventral views <bold>A</bold><italic><tp:taxon-name><tp:taxon-name-part taxon-name-part-type="genus" reg="Zephronia">Zephronia</tp:taxon-name-part><tp:taxon-name-part taxon-name-part-type="species" reg="siamensis">siamensis</tp:taxon-name-part></tp:taxon-name></italic> Hirst, 1907 <bold>B</bold><italic><tp:taxon-name><tp:taxon-name-part taxon-name-part-type="genus" reg="Zephronia">Zephronia</tp:taxon-name-part><tp:taxon-name-part taxon-name-part-type="species" reg="enghoffi">enghoffi</tp:taxon-name-part></tp:taxon-name></italic><abbrev xmlns:xlink="http://www.w3.org/1999/xlink" xlink:title="sclerotized process" id="ABBRID0EL4AI" xlink:type="simple">sp</abbrev>. nov. <bold>C</bold><italic><tp:taxon-name><tp:taxon-name-part taxon-name-part-type="genus" reg="Zephronia">Zephronia</tp:taxon-name-part><tp:taxon-name-part taxon-name-part-type="species" reg="golovatchi">golovatchi</tp:taxon-name-part></tp:taxon-name></italic><abbrev xmlns:xlink="http://www.w3.org/1999/xlink" xlink:title="sclerotized process" id="ABBRID0E34AI" xlink:type="simple">sp</abbrev>. nov. <bold>D</bold><italic><tp:taxon-name><tp:taxon-name-part taxon-name-part-type="genus" reg="Zephronia">Zephronia</tp:taxon-name-part><tp:taxon-name-part taxon-name-part-type="species" reg="panhai">panhai</tp:taxon-name-part></tp:taxon-name></italic><abbrev xmlns:xlink="http://www.w3.org/1999/xlink" xlink:title="sclerotized process" id="ABBRID0EN5AI" xlink:type="simple">sp</abbrev>. nov. <bold>E</bold> inner area of endotergum in <italic><tp:taxon-name><tp:taxon-name-part taxon-name-part-type="genus" reg="Zephronia">Zephronia</tp:taxon-name-part><tp:taxon-name-part taxon-name-part-type="species" reg="panhai">panhai</tp:taxon-name-part></tp:taxon-name></italic><abbrev xmlns:xlink="http://www.w3.org/1999/xlink" xlink:title="sclerotized process" id="ABBRID0E55AI" xlink:type="simple">sp</abbrev>. nov.</p></caption><graphic xmlns:xlink="http://www.w3.org/1999/xlink" xlink:href="zookeys-1067-019-g014.jpg" position="float" orientation="portrait" xlink:type="simple" id="oo_604314.jpg"><uri content-type="original_file" xlink:type="simple">https://binary.pensoft.net/fig/604314</uri></graphic></fig><fig id="F15" position="float" orientation="portrait"><object-id xmlns:xlink="http://www.w3.org/1999/xlink" content-type="doi" xlink:type="simple">10.3897/zookeys.1067.72369.figure15</object-id><object-id xmlns:xlink="http://www.w3.org/1999/xlink" content-type="arpha" xlink:type="simple">746664EA-D5BD-5DA5-A835-18D35B15A29A</object-id><label>Figure 15.</label><caption><p>Limestone habitats of some <italic><tp:taxon-name><tp:taxon-name-part taxon-name-part-type="genus" reg="Zephronia">Zephronia</tp:taxon-name-part></tp:taxon-name></italic> spp. <bold>A</bold> type locality of <italic><tp:taxon-name><tp:taxon-name-part taxon-name-part-type="genus" reg="Zephronia">Zephronia</tp:taxon-name-part><tp:taxon-name-part taxon-name-part-type="species" reg="siamensis">siamensis</tp:taxon-name-part></tp:taxon-name></italic> (<abbrev xmlns:xlink="http://www.w3.org/1999/xlink" xlink:title="the Thai word for “island”" id="ABBRID0EDABI" xlink:type="simple">Koh</abbrev> Srichang, Chonburi Province) <bold>B, C</bold> type locality of <italic><tp:taxon-name><tp:taxon-name-part taxon-name-part-type="genus" reg="Zephronia">Zephronia</tp:taxon-name-part><tp:taxon-name-part taxon-name-part-type="species" reg="enghoffi">enghoffi</tp:taxon-name-part></tp:taxon-name></italic><abbrev xmlns:xlink="http://www.w3.org/1999/xlink" xlink:title="sclerotized process" id="ABBRID0EUABI" xlink:type="simple">sp</abbrev>. nov. (Tham Phaya Nakharat, Khon Kaen Province) <bold>D</bold> Habitat of <italic><tp:taxon-name><tp:taxon-name-part taxon-name-part-type="genus" reg="Zephronia">Zephronia</tp:taxon-name-part><tp:taxon-name-part taxon-name-part-type="species" reg="phrain">phrain</tp:taxon-name-part></tp:taxon-name></italic> at Phawor shrine, Tak Province.</p></caption><graphic xmlns:xlink="http://www.w3.org/1999/xlink" xlink:href="zookeys-1067-019-g015.jpg" position="float" orientation="portrait" xlink:type="simple" id="oo_604315.jpg"><uri content-type="original_file" xlink:type="simple">https://binary.pensoft.net/fig/604315</uri></graphic></fig><fig id="F16" position="float" orientation="portrait"><object-id xmlns:xlink="http://www.w3.org/1999/xlink" content-type="doi" xlink:type="simple">10.3897/zookeys.1067.72369.figure16</object-id><object-id xmlns:xlink="http://www.w3.org/1999/xlink" content-type="arpha" xlink:type="simple">2FF117A2-CF87-50DF-8369-43DAF62FCAD2</object-id><label>Figure 16.</label><caption><p>Known distribution of <italic><tp:taxon-name><tp:taxon-name-part taxon-name-part-type="genus" reg="Zephronia">Zephronia</tp:taxon-name-part></tp:taxon-name></italic> spp. in Thailand. Red triangle = <italic><tp:taxon-name><tp:taxon-name-part taxon-name-part-type="genus" reg="Zephronia">Zephronia</tp:taxon-name-part><tp:taxon-name-part taxon-name-part-type="species" reg="lannaensis">lannaensis</tp:taxon-name-part></tp:taxon-name></italic>; green circle = <italic><tp:taxon-name><tp:taxon-name-part taxon-name-part-type="genus" reg="Zephronia">Zephronia</tp:taxon-name-part><tp:taxon-name-part taxon-name-part-type="species" reg="phrain">phrain</tp:taxon-name-part></tp:taxon-name></italic>; blue triangle = <italic><tp:taxon-name><tp:taxon-name-part taxon-name-part-type="genus" reg="Zephronia">Zephronia</tp:taxon-name-part><tp:taxon-name-part taxon-name-part-type="species" reg="enghoffi">enghoffi</tp:taxon-name-part></tp:taxon-name></italic><abbrev xmlns:xlink="http://www.w3.org/1999/xlink" xlink:title="sclerotized process" id="ABBRID0E1CBI" xlink:type="simple">sp</abbrev>. nov.; sky blue square = <italic><tp:taxon-name><tp:taxon-name-part taxon-name-part-type="genus" reg="Zephronia">Zephronia</tp:taxon-name-part><tp:taxon-name-part taxon-name-part-type="species" reg="golovatchi">golovatchi</tp:taxon-name-part></tp:taxon-name></italic><abbrev xmlns:xlink="http://www.w3.org/1999/xlink" xlink:title="sclerotized process" id="ABBRID0EJDBI" xlink:type="simple">sp</abbrev>. nov.; purple circle = <italic><tp:taxon-name><tp:taxon-name-part taxon-name-part-type="genus" reg="Zephronia">Zephronia</tp:taxon-name-part><tp:taxon-name-part taxon-name-part-type="species" reg="panhai">panhai</tp:taxon-name-part></tp:taxon-name></italic><abbrev xmlns:xlink="http://www.w3.org/1999/xlink" xlink:title="sclerotized process" id="ABBRID0EYDBI" xlink:type="simple">sp</abbrev>. nov.; yellow diamond = <italic><tp:taxon-name><tp:taxon-name-part taxon-name-part-type="genus" reg="Zephronia">Zephronia</tp:taxon-name-part><tp:taxon-name-part taxon-name-part-type="species" reg="siamensis">siamensis</tp:taxon-name-part></tp:taxon-name></italic> Hirst, 1907; orange square = <italic><tp:taxon-name><tp:taxon-name-part taxon-name-part-type="genus" reg="Zephronia">Zephronia</tp:taxon-name-part><tp:taxon-name-part taxon-name-part-type="species" reg="viridisoma">viridisoma</tp:taxon-name-part></tp:taxon-name></italic>.</p></caption><graphic xmlns:xlink="http://www.w3.org/1999/xlink" xlink:href="zookeys-1067-019-g016.jpg" position="float" orientation="portrait" xlink:type="simple" id="oo_604316.jpg"><uri content-type="original_file" xlink:type="simple">https://binary.pensoft.net/fig/604316</uri></graphic></fig></tp:treatment-sec></tp:taxon-treatment>
