# Supplementary material for: The giant pill-millipede genus Zephronia Gray, 1832 from Thailand, with a redescription of Z.siamensis Hirst, 1907 and descriptions of three new species (Diplopoda, Sphaerotheriida, Zephroniidae)
Source: Zookeys. 2021 Oct 29;1067:19–56. doi: 10.3897/zookeys.1067.72369 (PMC8571248; doi:10.3897/zookeys.1067.72369)
Supplement: XML Treatment for Zephronia golovatchi [file zookeys.1067.72369-treatment7.xml]

<!DOCTYPE tp:taxon-treatment
  PUBLIC "-//TaxonX//DTD Taxonomic Treatment Publishing DTD v0 20100105//EN" "tax-treatment-NSO.dtd">
<tp:taxon-treatment xmlns:tp="http://www.plazi.org/taxpub"><tp:treatment-meta><kwd-group><label>Taxon classification</label><kwd><named-content xmlns:xlink="http://www.w3.org/1999/xlink" content-type="kingdom">Animalia</named-content></kwd><kwd><named-content xmlns:xlink="http://www.w3.org/1999/xlink" content-type="order">Sphaerotheriida</named-content></kwd><kwd><named-content xmlns:xlink="http://www.w3.org/1999/xlink" content-type="family">Zephroniidae</named-content></kwd></kwd-group><mixed-citation publication-type="journal"><person-group><name><surname>Srisonchai</surname><given-names>Ruttapon</given-names></name><name><surname>Sutcharit</surname><given-names>Chirasak</given-names></name><name><surname>Likhitrakarn</surname><given-names>Natdanai</given-names></name></person-group><article-title>The giant pill-millipede genus <italic><tp:taxon-name><tp:taxon-name-part taxon-name-part-type="genus" reg="Zephronia">Zephronia</tp:taxon-name-part></tp:taxon-name></italic> Gray, 1832 from Thailand, with a redescription of <italic><tp:taxon-name><tp:taxon-name-part taxon-name-part-type="genus" reg="Zephronia">Z.</tp:taxon-name-part><tp:taxon-name-part taxon-name-part-type="species" reg="siamensis">siamensis</tp:taxon-name-part></tp:taxon-name></italic> Hirst, 1907 and descriptions of three new species (<tp:taxon-name><tp:taxon-name-part taxon-name-part-type="class">Diplopoda</tp:taxon-name-part></tp:taxon-name>, <tp:taxon-name><tp:taxon-name-part taxon-name-part-type="order">Sphaerotheriida</tp:taxon-name-part></tp:taxon-name>, <tp:taxon-name><tp:taxon-name-part taxon-name-part-type="family">Zephroniidae</tp:taxon-name-part></tp:taxon-name>)</article-title><source>Zookeys</source><day>29</day><month>10</month><year>2021</year><volume>1067</volume><fpage>19</fpage><lpage>56</lpage><pub-id pub-id-type="doi">10.3897/zookeys.1067.72369</pub-id></mixed-citation></tp:treatment-meta><tp:nomenclature><tp:taxon-name>
              <object-id xmlns:xlink="http://www.w3.org/1999/xlink" content-type="arpha" xlink:type="simple">BFF35D3E-5452-5997-A0DD-59DD291AE0F0</object-id>
              <tp:taxon-name-part taxon-name-part-type="genus" reg="Zephronia">Zephronia</tp:taxon-name-part>
              <tp:taxon-name-part taxon-name-part-type="species" reg="golovatchi">golovatchi</tp:taxon-name-part>
              <object-id xmlns:xlink="http://www.w3.org/1999/xlink" content-type="zoobank" xlink:type="simple">http://zoobank.org/8033D6ED-BAE9-4347-851D-8B2C7B147FE5</object-id>
            </tp:taxon-name><tp:taxon-status xmlns:xlink="http://www.w3.org/1999/xlink" xlink:type="simple">sp. nov.</tp:taxon-status><xref ref-type="fig" rid="F2">Figures 2C, D</xref><xref ref-type="fig" rid="F9">; 9</xref><xref ref-type="fig" rid="F10">; 10</xref><xref ref-type="fig" rid="F13">; 13E, F</xref><xref ref-type="fig" rid="F14">; 14C</xref></tp:nomenclature><tp:treatment-sec sec-type="type material" id="SECID0E4CBG"><title>Type material.</title><p><bold><italic>Holotype</italic></bold>: Thailand – Nakhon Ratchasima Province • ♂; Pak Chong District, Khao Yai National Park, Khao Luk Chang; <named-content xmlns:xlink="http://www.w3.org/1999/xlink" content-type="dwc:verbatimCoordinates" xlink:type="simple"><named-content content-type="geo-json" specific-use="{&#34;type&#34;:&#34;Point&#34;,&#34;coordinates&#34;:[101.358889,14.530444]}" id="NCID0ELDBG" xlink:type="simple">14°31'49.6"N, 101°21'32"E</named-content></named-content>; 410 m <abbrev xmlns:xlink="http://www.w3.org/1999/xlink" xlink:title="above sea-level" id="ABBRID0EQDBG" xlink:type="simple">a.s.l</abbrev>.; 26 April 2009; N. Likhitrakarn, C. Sutcharit, W. Siriwut leg.; <abbrev xmlns:xlink="http://www.w3.org/1999/xlink" xlink:title="Chulalongkorn University Museum of Zoology" id="ABBRID0EUDBG" xlink:type="simple">CUMZ</abbrev>-Zeph0007. <bold><italic>Paratypes</italic></bold>: Thailand – Nakhon Ratchasima Province • 1 ♂ 4 ♀♀; same locality as holotype; <abbrev xmlns:xlink="http://www.w3.org/1999/xlink" xlink:title="Chulalongkorn University Museum of Zoology" id="ABBRID0E2DBG" xlink:type="simple">CUMZ</abbrev>-Zeph0008.</p></tp:treatment-sec><tp:treatment-sec sec-type="etymology" id="SECID0E6DBG"><title>Etymology.</title><p>The species is named for our highly esteemed colleague Sergei I. Golovatch (Zoological Museum, State University of Moscow, Russia), one of the most productive millipede taxonomists, who encouraged all new and young myriapodologists in Thailand.</p></tp:treatment-sec><tp:treatment-sec sec-type="diagnosis" id="SECID0EJEBG"><title>Diagnosis.</title><p>Adult body length medium to large &gt; 29 mm, usually 35 mm, up to 37 mm; body brown or dark brown, marginal bristles of endotergum extending over posterior margin, inner surface (underside) of anal shield with a single locking carina on each side, and leg-pair 2 of male coxa with membranous lobe at mesal margin. Similar in these respects to <italic><tp:taxon-name><tp:taxon-name-part taxon-name-part-type="genus" reg="Zephronia">Z.</tp:taxon-name-part><tp:taxon-name-part taxon-name-part-type="species" reg="enghoffi">enghoffi</tp:taxon-name-part></tp:taxon-name></italic><abbrev xmlns:xlink="http://www.w3.org/1999/xlink" xlink:title="sclerotized process" id="ABBRID0E1EBG" xlink:type="simple">sp</abbrev>. nov., but differs from this species by the following combination of characters: antenna long; operculum of vulva regularly rounded and broad in posterior view; mesal margin of operculum not tapering apically; central margin (tip) of subanal plate divided by a conspicuous mesal constriction, process of telopoditomere 2 of anterior telopods shorter than telopoditomere 3; telopoditomere 3 of anterior telopods with 2 or 3 crenulated teeth; immovable finger telopoditomere 2 of posterior telopod (process of telopoditomere 2) shorter than movable finger (consisting of telopoditomeres 3 and 4).</p></tp:treatment-sec><tp:treatment-sec sec-type="description" id="SECID0E5EBG"><title>Description.</title><p><bold><italic>Body length</italic></bold>: Length in male 35.0–36.5 mm (holotype 35.0 mm), female 35.0–37.0 mm; head 5.5–7.5 mm; thoracic shield 5.0–6.0 mm; anal shield 10.5–11.5 mm.</p><p><bold><italic>Body width</italic></bold>: Width in male 19.0–21.0 mm (holotype 20.0 mm), female 19.0–22.0 mm; head 10.0–11.0 mm; thoracic shield 17.5–20.5 mm; anal shield 16.0–18.5 mm.</p><p><bold><italic>Body height</italic></bold>: Height in male ca 11.0 mm (holotype 11.0 mm), female 11.0–12.0 mm; thoracic shield 9.0–10.5 mm; tergite 10.0–11.5 mm.</p><p><bold><italic>Color</italic></bold> (Fig. <xref ref-type="fig" rid="F2">2C, D</xref>): Specimens in life with brown color; antennae dark brown; head, collum, thoracic shield, tergites, paratergites, anal shield and legs brown; posterior margin of tergites dark brown. Color in alcohol after 13 years changed to pale brown.</p><p><bold><italic>Head</italic></bold>: Wide and stout, subtrapeziform; anterior part of head with dense and long setae; central part of head with sparse and long setae; posterior part of head with dense and short setae. Labrum with a single tooth at anterior margin. Each eye with ca. 90–100 ommatidia. Aberrant ocellus located inside antennal groove (at upper part of groove).</p><p><bold><italic>Antenna</italic></bold> (Fig. <xref ref-type="fig" rid="F9">9A</xref>): Quite long and stout, with rounded joints; length ca. 5 mm; reaching backward to tarsus of legs 3 or 4. Lengths of antennomeres 6 &gt; 5 = 4 = 3 = 2 = 1. Antennomere 6 densely setose, sensilla basiconica surrounding apical disc. Last antennomere thickened and flattened, strongly widened apically, axe-shaped. Shape of antennae sexually dimorphic; thickened, widened apically and slightly flattened in male, in female cylindrical. Apical disc with 90–100 apical cones. No sclerotized ridge between antennal socket and ommatidia.</p><fig id="F9" position="float" orientation="portrait"><object-id xmlns:xlink="http://www.w3.org/1999/xlink" content-type="doi" xlink:type="simple">10.3897/zookeys.1067.72369.figure9</object-id><object-id xmlns:xlink="http://www.w3.org/1999/xlink" content-type="arpha" xlink:type="simple">46932A67-6831-52A4-9575-05A3EBBE3466</object-id><label>Figure 9.</label><caption><p><italic><tp:taxon-name><tp:taxon-name-part taxon-name-part-type="genus" reg="Zephronia">Zephronia</tp:taxon-name-part><tp:taxon-name-part taxon-name-part-type="species" reg="golovatchi">golovatchi</tp:taxon-name-part></tp:taxon-name></italic><abbrev xmlns:xlink="http://www.w3.org/1999/xlink" xlink:title="sclerotized process" id="ABBRID0EHHBG" xlink:type="simple">sp</abbrev>. nov. <bold>A–D</bold> male holotype (<abbrev xmlns:xlink="http://www.w3.org/1999/xlink" xlink:title="Chulalongkorn University Museum of Zoology" id="ABBRID0ENHBG" xlink:type="simple">CUMZ</abbrev>-Zeph0007) <bold>E, F</bold> female paratypes (<abbrev xmlns:xlink="http://www.w3.org/1999/xlink" xlink:title="Chulalongkorn University Museum of Zoology" id="ABBRID0ETHBG" xlink:type="simple">CUMZ</abbrev>-Zeph0008) <bold>A</bold> right antenna, ventral view <bold>B</bold> the ninth left leg, posterior view <bold>C</bold> first coxae with stigmatic plates, posterior view <bold>D</bold> coxae of second legs with gonopores, posterior view <bold>E</bold> coxae and prefemur of second legs with vulvae, posterior view <bold>F</bold> subanal plate, ventral view. Abbreviations: <abbrev xmlns:xlink="http://www.w3.org/1999/xlink" xlink:title="coxa" id="ABBRID0EDIBG" xlink:type="simple">cx</abbrev> = coxa, o = operculum, <abbrev xmlns:xlink="http://www.w3.org/1999/xlink" xlink:title="prefemur" id="ABBRID0EHIBG" xlink:type="simple">pre</abbrev> = prefemur, <abbrev xmlns:xlink="http://www.w3.org/1999/xlink" xlink:title="syncoxite" id="ABBRID0ELIBG" xlink:type="simple">syn-cx</abbrev> = syncoxite, <abbrev xmlns:xlink="http://www.w3.org/1999/xlink" xlink:title="stigmatic plate" id="ABBRID0EPIBG" xlink:type="simple">st-pl</abbrev> = stigmatic plate.</p></caption><graphic xmlns:xlink="http://www.w3.org/1999/xlink" xlink:href="zookeys-1067-019-g009.jpg" position="float" orientation="portrait" xlink:type="simple" id="oo_604309.jpg"><uri content-type="original_file" xlink:type="simple">https://binary.pensoft.net/fig/604309</uri></graphic></fig><p><bold><italic>Tömösváry’s organ</italic></bold>: Not distinctly separated from ommatidium, located closely to anterior margin of ommatidia, equal in size to an individual ommatidium.</p><p><bold><italic>Gnathochilarium</italic></bold>: Ventral surface with setae, other structures typical of the order. Mandibles not dissected.</p><p><bold><italic>Stigmatic plates</italic></bold> (Fig. <xref ref-type="fig" rid="F9">9C</xref>): First stigmatic plate subtriangular; apex rounded, broad; slightly projecting towards coxa 1.</p><p><bold><italic><tp:taxon-name><tp:taxon-name-part taxon-name-part-type="genus" reg="Laterotergites">Laterotergites</tp:taxon-name-part></tp:taxon-name></italic></bold>: Laterotergite 1 narrow, projecting into a sharp tip. Laterotergite 2 broader than laterotergite 1, tip slightly extended, with round projection.</p><p><bold><italic>Collum</italic></bold>: Surface glabrous, except for anterior margins near rim with isolated and long setae.</p><p><bold><italic>Thoracic shield</italic></bold>: Surface as those of tergites, covered with inconspicuous and small setae, each seta located in tiny pits; shallow groove wide anterolaterally, with very long setae.</p><p><bold><italic>Tergites</italic></bold> (Fig. <xref ref-type="fig" rid="F2">2C, D</xref>): Quite dull; surface entirely covered by short setae, visible by normal vision; each seta locating in tiny pits; anterior margin densely setose; posterior margin sparsely setose; tip of paratergite in midbody slightly curved, directed posteroventrad.</p><p><bold><italic>Endotergum</italic></bold> (Figs <xref ref-type="fig" rid="F13">13E, F</xref>, <xref ref-type="fig" rid="F14">14C</xref>): Posterior margin flat, regular. Inner section (inner area) with a few setiferous tubercles or setae. Middle section (middle area) with a single row of small, conspicuous, elliptical cuticular impressions; distance between impressions longer than individual diameter; with a row of conspicuous ridges between bristles and impressions. Bristles arranged in two rows, tip of the longest bristles extended beyond posterior margin or reaching to posterior margin.</p><p><bold><italic>Anal shield</italic></bold>: Sexually dimorphic, in female very large and weakly bell-shaped, in male slightly bell-shaped. Outer surface pubescent, similar to those of tergites; setae small and very short locating in tiny pits; anterior margin densely setose, posterior margin sparsely setose. Inner surface (underside) covered by setae; with a single, black, very long, locking carina, ca. 1/3 as long as length of last laterotergite.</p><p><bold><italic>Legs</italic></bold> (Fig. <xref ref-type="fig" rid="F9">9B</xref>): Leg-pairs 1 and 2 without apical spine. Leg-pair 1 with two ventral spines, leg-pair 2 with four or five ventral spines. Leg-pair 3 with 7–9 ventral spines and one or two apical spines. Leg-pair 4 with 9–11 ventral spines and one or two apical spines. Leg-pairs 5–19 with 8–12 ventral spines and 1–3 apical spines. Last two leg-pairs with 9–11 ventral spines and one or two apical spines. In leg 9, femur ca. 1.7×, tarsus ca. 3.2× longer than wide. Length of tarsus &gt; femur &gt; prefemur &gt; coxa &gt; tibia ≥ postfemur. All podomeres densely setose. Coxa large, with dentate ridge marginally (coxal process). Coxal process absent in leg-pairs 1 and 2. Prefemur without teeth. Femur extended mesally, mesal margin with 7–9 conspicuous teeth.</p><p><bold><italic>Subanal plate</italic></bold> (Fig. <xref ref-type="fig" rid="F9">9F</xref>): Trapeziform, divided by a conspicuous mesal constriction; central margin (tip) strongly concave, narrow; lateral margin straight. Densely setose.</p><p><bold><italic>Male sexual characters</italic></bold> (Fig. <xref ref-type="fig" rid="F9">9D</xref>): Gonopore large, covered with a single, undivided, subsemicircular, sclerotized plate.</p><p><bold><italic>Anterior telopods</italic></bold> (Fig. <xref ref-type="fig" rid="F10">10A, B, D</xref>): Telopodite with four telopoditomeres; telopoditomeres 3 and 4 often clearly divided by conspicuous suture, some specimens inconspicuous; all telopoditomeres sparsely setose, except for process of telopoditomere 2 with no setae. First telopoditomere rectangular, large, stout. Telopoditomere 2 slender. Process of telopoditomere 2 short, shorter than telopoditomeres 3; visible in posterior view; tip curved, blunt and narrow, directed anteromesad, close to middle part of telopoditomere 3. Margin towards telopoditomere 3 with a membranous area carrying a sclerotized process (<abbrev xmlns:xlink="http://www.w3.org/1999/xlink" xlink:title="sclerotized process" id="ABBRID0EYMBG" xlink:type="simple">sp</abbrev>); a process inconspicuous, short, tip quite sharp. Telopoditomere 3 with two or three crenulated teeth (<abbrev xmlns:xlink="http://www.w3.org/1999/xlink" xlink:title="crenulated teeth" id="ABBRID0E3MBG" xlink:type="simple">cr-T</abbrev>), conspicuous. Telopoditomere 4 very short and stout, inconspicuous; tip round, directed mesad; with two small, conspicuous, sclerotized spines in posterior side.</p><fig id="F10" position="float" orientation="portrait"><object-id xmlns:xlink="http://www.w3.org/1999/xlink" content-type="doi" xlink:type="simple">10.3897/zookeys.1067.72369.figure10</object-id><object-id xmlns:xlink="http://www.w3.org/1999/xlink" content-type="arpha" xlink:type="simple">5EE45987-CF23-5171-A8BF-886CF5236F8B</object-id><label>Figure 10.</label><caption><p><italic><tp:taxon-name><tp:taxon-name-part taxon-name-part-type="genus" reg="Zephronia">Zephronia</tp:taxon-name-part><tp:taxon-name-part taxon-name-part-type="species" reg="golovatchi">golovatchi</tp:taxon-name-part></tp:taxon-name></italic><abbrev xmlns:xlink="http://www.w3.org/1999/xlink" xlink:title="sclerotized process" id="ABBRID0ETNBG" xlink:type="simple">sp</abbrev>. nov., male holotype (<abbrev xmlns:xlink="http://www.w3.org/1999/xlink" xlink:title="Chulalongkorn University Museum of Zoology" id="ABBRID0EXNBG" xlink:type="simple">CUMZ</abbrev>-Zeph0007) <bold>A</bold> telopods, anterior view <bold>B</bold> anterior telopod, anterior view <bold>C</bold> posterior telopod, posterior view <bold>D</bold> right anterior and posterior telopods, ventral view. Abbreviations: <abbrev xmlns:xlink="http://www.w3.org/1999/xlink" xlink:title="crenulated teeth" id="ABBRID0EDOBG" xlink:type="simple">cr-T</abbrev> = crenulated teeth, <abbrev xmlns:xlink="http://www.w3.org/1999/xlink" xlink:title="coxa" id="ABBRID0EHOBG" xlink:type="simple">cx</abbrev> = coxa, <abbrev xmlns:xlink="http://www.w3.org/1999/xlink" xlink:title="membranous lobe" id="ABBRID0ELOBG" xlink:type="simple">ML</abbrev> = membranous lobe, <abbrev xmlns:xlink="http://www.w3.org/1999/xlink" xlink:title="syncoxite" id="ABBRID0EPOBG" xlink:type="simple">syn-cx</abbrev> = syncoxite.</p></caption><graphic xmlns:xlink="http://www.w3.org/1999/xlink" xlink:href="zookeys-1067-019-g010.jpg" position="float" orientation="portrait" xlink:type="simple" id="oo_604310.jpg"><uri content-type="original_file" xlink:type="simple">https://binary.pensoft.net/fig/604310</uri></graphic></fig><p><bold><italic>Posterior telopods</italic></bold> (Fig. <xref ref-type="fig" rid="F10">10A, C, D</xref>): Telopodite with four telopoditomeres; telopoditomeres 1 and 2 on both sides sparse setose, except for apical part of immovable finger (process of telopoditomere 2); telopoditomere 3 at base of inner margin with conspicuous setae, but none for outer margin; telopoditomere 4 without setae. First telopoditomere large, wide, as long as wide. Telopoditomere 2 large, immovable finger (process of telopoditomere 2) relatively shorter than movable finger (consisting of telopoditomeres 3 and 4). Immovable finger slender, twice as long as wide, slightly curved, tip directed anteroventrad; at margin with several semi-circular rows of sclerotized spots, conspicuous. Margin towards movable finger with two membranous lobes, conspicuous and long, conical, inner lobe bigger and longer than outer one, tip sharp. Telopoditomere 3 very long and slender, tapering apically, strongly curved, thrice as long as telopoditomere 4; with a long and sclerotized spine located on a large, swollen, membranous lobe; posterior part with a row of 17 or 18 crenulated teeth (<abbrev xmlns:xlink="http://www.w3.org/1999/xlink" xlink:title="crenulated teeth" id="ABBRID0EDPBG" xlink:type="simple">cr-T</abbrev>). Telopoditomere 4 slender, 2× longer than wide; at inner margin with a large, conspicuous, swollen, membranous lobe and with two evident sclerotized spines; tip curving mesodorsad.</p><p><bold><italic>Female sexual characters</italic></bold> (Fig. <xref ref-type="fig" rid="F9">9E</xref>): Vulva large, covering ca. 2/3 coxa, located at mesal side, extending mesally to basal third of prefemur. Operculum regularly rounded, margin straight, mesal margin not protruding.</p></tp:treatment-sec><tp:treatment-sec sec-type="distribution" id="SECID0ESPBG"><title>Distribution and habitats</title><p>(Fig. <xref ref-type="fig" rid="F16">16</xref>). Known only from the type locality. All specimens have been taken from limestone habitats and were found walking on top of decayed wood or hiding under leaf litter.</p></tp:treatment-sec><tp:treatment-sec sec-type="remarks" id="SECID0E3PBG"><title>Remarks.</title><p>This species has thin membranous lobe on male coxae 2 (Fig. <xref ref-type="fig" rid="F9">9D</xref>), but this lobe seems to be shorter than that of <italic><tp:taxon-name><tp:taxon-name-part taxon-name-part-type="genus" reg="Zephronia">Z.</tp:taxon-name-part><tp:taxon-name-part taxon-name-part-type="species" reg="enghoffi">enghoffi</tp:taxon-name-part></tp:taxon-name></italic><abbrev xmlns:xlink="http://www.w3.org/1999/xlink" xlink:title="sclerotized process" id="ABBRID0ERQBG" xlink:type="simple">sp</abbrev>. nov. (Fig. <xref ref-type="fig" rid="F7">7D</xref>).</p></tp:treatment-sec><tp:treatment-sec><!--Section generated to contain objects referenced in tp:taxon-treatment.--><fig id="F2" position="float" orientation="portrait"><object-id xmlns:xlink="http://www.w3.org/1999/xlink" content-type="doi" xlink:type="simple">10.3897/zookeys.1067.72369.figure2</object-id><object-id xmlns:xlink="http://www.w3.org/1999/xlink" content-type="arpha" xlink:type="simple">17DB41EE-5002-5E17-AB54-B0FD581E8594</object-id><label>Figure 2.</label><caption><p>Photographs of living <italic><tp:taxon-name><tp:taxon-name-part taxon-name-part-type="genus" reg="Zephronia">Zephronia</tp:taxon-name-part></tp:taxon-name></italic> spp. <bold>A, B</bold><italic><tp:taxon-name><tp:taxon-name-part taxon-name-part-type="genus" reg="Zephronia">Zephronia</tp:taxon-name-part><tp:taxon-name-part taxon-name-part-type="species" reg="enghoffi">enghoffi</tp:taxon-name-part></tp:taxon-name></italic><abbrev xmlns:xlink="http://www.w3.org/1999/xlink" xlink:title="sclerotized process" id="ABBRID0ETNAG" xlink:type="simple">sp</abbrev>. nov., paratypes (<abbrev xmlns:xlink="http://www.w3.org/1999/xlink" xlink:title="Chulalongkorn University Museum of Zoology" id="ABBRID0EXNAG" xlink:type="simple">CUMZ</abbrev>-Zeph0006) <bold>C, D</bold><italic><tp:taxon-name><tp:taxon-name-part taxon-name-part-type="genus" reg="Zephronia">Zephronia</tp:taxon-name-part><tp:taxon-name-part taxon-name-part-type="species" reg="golovatchi">golovatchi</tp:taxon-name-part></tp:taxon-name></italic><abbrev xmlns:xlink="http://www.w3.org/1999/xlink" xlink:title="sclerotized process" id="ABBRID0EIOAG" xlink:type="simple">sp</abbrev>. nov., paratypes (<abbrev xmlns:xlink="http://www.w3.org/1999/xlink" xlink:title="Chulalongkorn University Museum of Zoology" id="ABBRID0EMOAG" xlink:type="simple">CUMZ</abbrev>-Zeph0008) <bold>E, F</bold><italic><tp:taxon-name><tp:taxon-name-part taxon-name-part-type="genus" reg="Zephronia">Zephronia</tp:taxon-name-part><tp:taxon-name-part taxon-name-part-type="species" reg="panhai">panhai</tp:taxon-name-part></tp:taxon-name></italic><abbrev xmlns:xlink="http://www.w3.org/1999/xlink" xlink:title="sclerotized process" id="ABBRID0E4OAG" xlink:type="simple">sp</abbrev>. nov., paratypes (<abbrev xmlns:xlink="http://www.w3.org/1999/xlink" xlink:title="Chulalongkorn University Museum of Zoology" id="ABBRID0EBPAG" xlink:type="simple">CUMZ</abbrev>-Zeph0010). Photographs not to scale.</p></caption><graphic xmlns:xlink="http://www.w3.org/1999/xlink" xlink:href="zookeys-1067-019-g002.jpg" position="float" orientation="portrait" xlink:type="simple" id="oo_604302.jpg"><uri content-type="original_file" xlink:type="simple">https://binary.pensoft.net/fig/604302</uri></graphic></fig><fig id="F13" position="float" orientation="portrait"><object-id xmlns:xlink="http://www.w3.org/1999/xlink" content-type="doi" xlink:type="simple">10.3897/zookeys.1067.72369.figure13</object-id><object-id xmlns:xlink="http://www.w3.org/1999/xlink" content-type="arpha" xlink:type="simple">CCE2BF7B-6FDF-5D09-9C23-1D71D929E954</object-id><label>Figure 13.</label><caption><p><abbrev xmlns:xlink="http://www.w3.org/1999/xlink" xlink:title="Scanning Electron Microscopy" id="ABBRID0EMZAI" xlink:type="simple">SEM</abbrev> of endoterga of body ring 7, all from ventral views <bold>A, B</bold><italic><tp:taxon-name><tp:taxon-name-part taxon-name-part-type="genus" reg="Zephronia">Zephronia</tp:taxon-name-part><tp:taxon-name-part taxon-name-part-type="species" reg="siamensis">siamensis</tp:taxon-name-part></tp:taxon-name></italic> Hirst, 1907 <bold>C, D</bold><italic><tp:taxon-name><tp:taxon-name-part taxon-name-part-type="genus" reg="Zephronia">Zephronia</tp:taxon-name-part><tp:taxon-name-part taxon-name-part-type="species" reg="enghoffi">enghoffi</tp:taxon-name-part></tp:taxon-name></italic><abbrev xmlns:xlink="http://www.w3.org/1999/xlink" xlink:title="sclerotized process" id="ABBRID0EK1AI" xlink:type="simple">sp</abbrev>. nov. <bold>E, F</bold><italic><tp:taxon-name><tp:taxon-name-part taxon-name-part-type="genus" reg="Zephronia">Zephronia</tp:taxon-name-part><tp:taxon-name-part taxon-name-part-type="species" reg="golovatchi">golovatchi</tp:taxon-name-part></tp:taxon-name></italic><abbrev xmlns:xlink="http://www.w3.org/1999/xlink" xlink:title="sclerotized process" id="ABBRID0E21AI" xlink:type="simple">sp</abbrev>. nov. <bold>G, H</bold><italic><tp:taxon-name><tp:taxon-name-part taxon-name-part-type="genus" reg="Zephronia">Zephronia</tp:taxon-name-part><tp:taxon-name-part taxon-name-part-type="species" reg="panhai">panhai</tp:taxon-name-part></tp:taxon-name></italic><abbrev xmlns:xlink="http://www.w3.org/1999/xlink" xlink:title="sclerotized process" id="ABBRID0EM2AI" xlink:type="simple">sp</abbrev>. nov. Abbreviations: <abbrev xmlns:xlink="http://www.w3.org/1999/xlink" xlink:title="cuticular impression" id="ABBRID0EQ2AI" xlink:type="simple">cp</abbrev> = cuticular impression, <abbrev xmlns:xlink="http://www.w3.org/1999/xlink" xlink:title="middle section" id="ABBRID0EU2AI" xlink:type="simple">ms</abbrev> = middle section, <abbrev xmlns:xlink="http://www.w3.org/1999/xlink" xlink:title="inner section" id="ABBRID0EY2AI" xlink:type="simple">is</abbrev> = inner section, os = outer section, <abbrev xmlns:xlink="http://www.w3.org/1999/xlink" xlink:title="posterior margin" id="ABBRID0E32AI" xlink:type="simple">pm</abbrev> = posterior margin.</p></caption><graphic xmlns:xlink="http://www.w3.org/1999/xlink" xlink:href="zookeys-1067-019-g013.jpg" position="float" orientation="portrait" xlink:type="simple" id="oo_604313.jpg"><uri content-type="original_file" xlink:type="simple">https://binary.pensoft.net/fig/604313</uri></graphic></fig><fig id="F14" position="float" orientation="portrait"><object-id xmlns:xlink="http://www.w3.org/1999/xlink" content-type="doi" xlink:type="simple">10.3897/zookeys.1067.72369.figure14</object-id><object-id xmlns:xlink="http://www.w3.org/1999/xlink" content-type="arpha" xlink:type="simple">9710C49E-5B3B-59D9-92FF-876268DDE203</object-id><label>Figure 14.</label><caption><p><abbrev xmlns:xlink="http://www.w3.org/1999/xlink" xlink:title="Scanning Electron Microscopy" id="ABBRID0EN3AI" xlink:type="simple">SEM</abbrev> of endoterga in body ring 7, all from ventral views <bold>A</bold><italic><tp:taxon-name><tp:taxon-name-part taxon-name-part-type="genus" reg="Zephronia">Zephronia</tp:taxon-name-part><tp:taxon-name-part taxon-name-part-type="species" reg="siamensis">siamensis</tp:taxon-name-part></tp:taxon-name></italic> Hirst, 1907 <bold>B</bold><italic><tp:taxon-name><tp:taxon-name-part taxon-name-part-type="genus" reg="Zephronia">Zephronia</tp:taxon-name-part><tp:taxon-name-part taxon-name-part-type="species" reg="enghoffi">enghoffi</tp:taxon-name-part></tp:taxon-name></italic><abbrev xmlns:xlink="http://www.w3.org/1999/xlink" xlink:title="sclerotized process" id="ABBRID0EL4AI" xlink:type="simple">sp</abbrev>. nov. <bold>C</bold><italic><tp:taxon-name><tp:taxon-name-part taxon-name-part-type="genus" reg="Zephronia">Zephronia</tp:taxon-name-part><tp:taxon-name-part taxon-name-part-type="species" reg="golovatchi">golovatchi</tp:taxon-name-part></tp:taxon-name></italic><abbrev xmlns:xlink="http://www.w3.org/1999/xlink" xlink:title="sclerotized process" id="ABBRID0E34AI" xlink:type="simple">sp</abbrev>. nov. <bold>D</bold><italic><tp:taxon-name><tp:taxon-name-part taxon-name-part-type="genus" reg="Zephronia">Zephronia</tp:taxon-name-part><tp:taxon-name-part taxon-name-part-type="species" reg="panhai">panhai</tp:taxon-name-part></tp:taxon-name></italic><abbrev xmlns:xlink="http://www.w3.org/1999/xlink" xlink:title="sclerotized process" id="ABBRID0EN5AI" xlink:type="simple">sp</abbrev>. nov. <bold>E</bold> inner area of endotergum in <italic><tp:taxon-name><tp:taxon-name-part taxon-name-part-type="genus" reg="Zephronia">Zephronia</tp:taxon-name-part><tp:taxon-name-part taxon-name-part-type="species" reg="panhai">panhai</tp:taxon-name-part></tp:taxon-name></italic><abbrev xmlns:xlink="http://www.w3.org/1999/xlink" xlink:title="sclerotized process" id="ABBRID0E55AI" xlink:type="simple">sp</abbrev>. nov.</p></caption><graphic xmlns:xlink="http://www.w3.org/1999/xlink" xlink:href="zookeys-1067-019-g014.jpg" position="float" orientation="portrait" xlink:type="simple" id="oo_604314.jpg"><uri content-type="original_file" xlink:type="simple">https://binary.pensoft.net/fig/604314</uri></graphic></fig><fig id="F16" position="float" orientation="portrait"><object-id xmlns:xlink="http://www.w3.org/1999/xlink" content-type="doi" xlink:type="simple">10.3897/zookeys.1067.72369.figure16</object-id><object-id xmlns:xlink="http://www.w3.org/1999/xlink" content-type="arpha" xlink:type="simple">2FF117A2-CF87-50DF-8369-43DAF62FCAD2</object-id><label>Figure 16.</label><caption><p>Known distribution of <italic><tp:taxon-name><tp:taxon-name-part taxon-name-part-type="genus" reg="Zephronia">Zephronia</tp:taxon-name-part></tp:taxon-name></italic> spp. in Thailand. Red triangle = <italic><tp:taxon-name><tp:taxon-name-part taxon-name-part-type="genus" reg="Zephronia">Zephronia</tp:taxon-name-part><tp:taxon-name-part taxon-name-part-type="species" reg="lannaensis">lannaensis</tp:taxon-name-part></tp:taxon-name></italic>; green circle = <italic><tp:taxon-name><tp:taxon-name-part taxon-name-part-type="genus" reg="Zephronia">Zephronia</tp:taxon-name-part><tp:taxon-name-part taxon-name-part-type="species" reg="phrain">phrain</tp:taxon-name-part></tp:taxon-name></italic>; blue triangle = <italic><tp:taxon-name><tp:taxon-name-part taxon-name-part-type="genus" reg="Zephronia">Zephronia</tp:taxon-name-part><tp:taxon-name-part taxon-name-part-type="species" reg="enghoffi">enghoffi</tp:taxon-name-part></tp:taxon-name></italic><abbrev xmlns:xlink="http://www.w3.org/1999/xlink" xlink:title="sclerotized process" id="ABBRID0E1CBI" xlink:type="simple">sp</abbrev>. nov.; sky blue square = <italic><tp:taxon-name><tp:taxon-name-part taxon-name-part-type="genus" reg="Zephronia">Zephronia</tp:taxon-name-part><tp:taxon-name-part taxon-name-part-type="species" reg="golovatchi">golovatchi</tp:taxon-name-part></tp:taxon-name></italic><abbrev xmlns:xlink="http://www.w3.org/1999/xlink" xlink:title="sclerotized process" id="ABBRID0EJDBI" xlink:type="simple">sp</abbrev>. nov.; purple circle = <italic><tp:taxon-name><tp:taxon-name-part taxon-name-part-type="genus" reg="Zephronia">Zephronia</tp:taxon-name-part><tp:taxon-name-part taxon-name-part-type="species" reg="panhai">panhai</tp:taxon-name-part></tp:taxon-name></italic><abbrev xmlns:xlink="http://www.w3.org/1999/xlink" xlink:title="sclerotized process" id="ABBRID0EYDBI" xlink:type="simple">sp</abbrev>. nov.; yellow diamond = <italic><tp:taxon-name><tp:taxon-name-part taxon-name-part-type="genus" reg="Zephronia">Zephronia</tp:taxon-name-part><tp:taxon-name-part taxon-name-part-type="species" reg="siamensis">siamensis</tp:taxon-name-part></tp:taxon-name></italic> Hirst, 1907; orange square = <italic><tp:taxon-name><tp:taxon-name-part taxon-name-part-type="genus" reg="Zephronia">Zephronia</tp:taxon-name-part><tp:taxon-name-part taxon-name-part-type="species" reg="viridisoma">viridisoma</tp:taxon-name-part></tp:taxon-name></italic>.</p></caption><graphic xmlns:xlink="http://www.w3.org/1999/xlink" xlink:href="zookeys-1067-019-g016.jpg" position="float" orientation="portrait" xlink:type="simple" id="oo_604316.jpg"><uri content-type="original_file" xlink:type="simple">https://binary.pensoft.net/fig/604316</uri></graphic></fig><fig id="F7" position="float" orientation="portrait"><object-id xmlns:xlink="http://www.w3.org/1999/xlink" content-type="doi" xlink:type="simple">10.3897/zookeys.1067.72369.figure7</object-id><object-id xmlns:xlink="http://www.w3.org/1999/xlink" content-type="arpha" xlink:type="simple">35AF3102-8638-5042-B996-3E834E4E65FF</object-id><label>Figure 7.</label><caption><p><italic><tp:taxon-name><tp:taxon-name-part taxon-name-part-type="genus" reg="Zephronia">Zephronia</tp:taxon-name-part><tp:taxon-name-part taxon-name-part-type="species" reg="enghoffi">enghoffi</tp:taxon-name-part></tp:taxon-name></italic><abbrev xmlns:xlink="http://www.w3.org/1999/xlink" xlink:title="sclerotized process" id="ABBRID0EA1AG" xlink:type="simple">sp</abbrev>. nov. <bold>A–D</bold> male holotype (<abbrev xmlns:xlink="http://www.w3.org/1999/xlink" xlink:title="Chulalongkorn University Museum of Zoology" id="ABBRID0EG1AG" xlink:type="simple">CUMZ</abbrev>-Zeph0005) <bold>E, F</bold> female paratypes (<abbrev xmlns:xlink="http://www.w3.org/1999/xlink" xlink:title="Chulalongkorn University Museum of Zoology" id="ABBRID0EM1AG" xlink:type="simple">CUMZ</abbrev>-Zeph0006) <bold>A</bold> right antenna, ventral view <bold>B</bold> the ninth left leg, posterior view <bold>C</bold> First coxae with stigmatic plates, posterior view <bold>D</bold> coxae of second legs with gonopores, posterior view <bold>E</bold> coxae and prefemur of second legs with vulvae, posterior view <bold>F</bold> subanal plate, ventral view. Abbreviations: <abbrev xmlns:xlink="http://www.w3.org/1999/xlink" xlink:title="coxa" id="ABBRID0E31AG" xlink:type="simple">cx</abbrev> = coxa, o = operculum, <abbrev xmlns:xlink="http://www.w3.org/1999/xlink" xlink:title="prefemur" id="ABBRID0EA2AG" xlink:type="simple">pre</abbrev> = prefemur, <abbrev xmlns:xlink="http://www.w3.org/1999/xlink" xlink:title="syncoxite" id="ABBRID0EE2AG" xlink:type="simple">syn-cx</abbrev> = syncoxite, <abbrev xmlns:xlink="http://www.w3.org/1999/xlink" xlink:title="stigmatic plate" id="ABBRID0EI2AG" xlink:type="simple">st-pl</abbrev> = stigmatic plate.</p></caption><graphic xmlns:xlink="http://www.w3.org/1999/xlink" xlink:href="zookeys-1067-019-g007.jpg" position="float" orientation="portrait" xlink:type="simple" id="oo_604307.jpg"><uri content-type="original_file" xlink:type="simple">https://binary.pensoft.net/fig/604307</uri></graphic></fig></tp:treatment-sec></tp:taxon-treatment>
