# Supplementary material for: The giant pill-millipede genus Zephronia Gray, 1832 from Thailand, with a redescription of Z.siamensis Hirst, 1907 and descriptions of three new species (Diplopoda, Sphaerotheriida, Zephroniidae)
Source: Zookeys. 2021 Oct 29;1067:19–56. doi: 10.3897/zookeys.1067.72369 (PMC8571248; doi:10.3897/zookeys.1067.72369)
Supplement: XML Treatment for Zephronia panhai [file zookeys.1067.72369-treatment8.xml]

<!DOCTYPE tp:taxon-treatment
  PUBLIC "-//TaxonX//DTD Taxonomic Treatment Publishing DTD v0 20100105//EN" "tax-treatment-NSO.dtd">
<tp:taxon-treatment xmlns:tp="http://www.plazi.org/taxpub"><tp:treatment-meta><kwd-group><label>Taxon classification</label><kwd><named-content xmlns:xlink="http://www.w3.org/1999/xlink" content-type="kingdom">Animalia</named-content></kwd><kwd><named-content xmlns:xlink="http://www.w3.org/1999/xlink" content-type="order">Sphaerotheriida</named-content></kwd><kwd><named-content xmlns:xlink="http://www.w3.org/1999/xlink" content-type="family">Zephroniidae</named-content></kwd></kwd-group><mixed-citation publication-type="journal"><person-group><name><surname>Srisonchai</surname><given-names>Ruttapon</given-names></name><name><surname>Sutcharit</surname><given-names>Chirasak</given-names></name><name><surname>Likhitrakarn</surname><given-names>Natdanai</given-names></name></person-group><article-title>The giant pill-millipede genus <italic><tp:taxon-name><tp:taxon-name-part taxon-name-part-type="genus" reg="Zephronia">Zephronia</tp:taxon-name-part></tp:taxon-name></italic> Gray, 1832 from Thailand, with a redescription of <italic><tp:taxon-name><tp:taxon-name-part taxon-name-part-type="genus" reg="Zephronia">Z.</tp:taxon-name-part><tp:taxon-name-part taxon-name-part-type="species" reg="siamensis">siamensis</tp:taxon-name-part></tp:taxon-name></italic> Hirst, 1907 and descriptions of three new species (<tp:taxon-name><tp:taxon-name-part taxon-name-part-type="class">Diplopoda</tp:taxon-name-part></tp:taxon-name>, <tp:taxon-name><tp:taxon-name-part taxon-name-part-type="order">Sphaerotheriida</tp:taxon-name-part></tp:taxon-name>, <tp:taxon-name><tp:taxon-name-part taxon-name-part-type="family">Zephroniidae</tp:taxon-name-part></tp:taxon-name>)</article-title><source>Zookeys</source><day>29</day><month>10</month><year>2021</year><volume>1067</volume><fpage>19</fpage><lpage>56</lpage><pub-id pub-id-type="doi">10.3897/zookeys.1067.72369</pub-id></mixed-citation></tp:treatment-meta><tp:nomenclature><tp:taxon-name>
              <object-id xmlns:xlink="http://www.w3.org/1999/xlink" content-type="arpha" xlink:type="simple">4F74A9B6-32BE-573B-9E8F-7C21AAF9F879</object-id>
              <tp:taxon-name-part taxon-name-part-type="genus" reg="Zephronia">Zephronia</tp:taxon-name-part>
              <tp:taxon-name-part taxon-name-part-type="species" reg="panhai">panhai</tp:taxon-name-part>
              <object-id xmlns:xlink="http://www.w3.org/1999/xlink" content-type="zoobank" xlink:type="simple">http://zoobank.org/127730AA-2FEC-49F1-B3F9-412C216E7F53</object-id>
            </tp:taxon-name><tp:taxon-status xmlns:xlink="http://www.w3.org/1999/xlink" xlink:type="simple">sp. nov.</tp:taxon-status><xref ref-type="fig" rid="F2">Figures 2E, F</xref><xref ref-type="fig" rid="F11">; 11</xref><xref ref-type="fig" rid="F12">; 12</xref><xref ref-type="fig" rid="F13">; 13G, H</xref><xref ref-type="fig" rid="F14">; 14D, E</xref></tp:nomenclature><tp:treatment-sec sec-type="type material" id="SECID0EVSBG"><title>Type material.</title><p><bold><italic>Holotype</italic></bold>: Thailand • ♂; Phetchaburi Province, Tha Yang District, <abbrev xmlns:xlink="http://www.w3.org/1999/xlink" xlink:title="the Thai word for “temple”" id="ABBRID0EATBG" xlink:type="simple">Wat</abbrev> Khao Khachiu; <named-content xmlns:xlink="http://www.w3.org/1999/xlink" content-type="dwc:verbatimCoordinates" xlink:type="simple"><named-content content-type="geo-json" specific-use="{&#34;type&#34;:&#34;Point&#34;,&#34;coordinates&#34;:[99.913861,12.961861]}" id="NCID0EHTBG" xlink:type="simple">12°57'42.7"N, 99°54'49.9"E</named-content></named-content>; 22 m <abbrev xmlns:xlink="http://www.w3.org/1999/xlink" xlink:title="above sea-level" id="ABBRID0EMTBG" xlink:type="simple">a.s.l</abbrev>.; 17 August 2019; R. Srisonchai, C. Sutcharit, W. Siriwut leg.; <abbrev xmlns:xlink="http://www.w3.org/1999/xlink" xlink:title="Chulalongkorn University Museum of Zoology" id="ABBRID0EQTBG" xlink:type="simple">CUMZ</abbrev>-Zeph0009. <bold><italic>Paratypes</italic></bold>: Thailand – Phetchaburi Province • 8 ♂♂ 6 ♀♀; same locality as holotype; <abbrev xmlns:xlink="http://www.w3.org/1999/xlink" xlink:title="Chulalongkorn University Museum of Zoology" id="ABBRID0EXTBG" xlink:type="simple">CUMZ</abbrev>-Zeph0010 • 1 ♂; same data as holotype; <abbrev xmlns:xlink="http://www.w3.org/1999/xlink" xlink:title="Natural History Museum of Denmark, University of Copenhagen, Denmark" id="ABBRID0E2TBG" xlink:type="simple">NHMD</abbrev> • 1 ♂; same data as holotype; <abbrev xmlns:xlink="http://www.w3.org/1999/xlink" xlink:title="Zoological Museum, State University of Moscow" id="ABBRID0E6TBG" xlink:type="simple">ZMUM</abbrev> • 1 ♂; same data as holotype; <abbrev xmlns:xlink="http://www.w3.org/1999/xlink" xlink:title="Zoological Reference Collection of the Lee Kong Chian Natural History Museum, Singapore" id="ABBRID0EDUBG" xlink:type="simple">ZRC</abbrev>. <bold>Further specimens, not paratypes</bold>: Thailand – Phetchaburi Province • 3 ♂♂ 2 ♀♀; Khao Yoi District, <abbrev xmlns:xlink="http://www.w3.org/1999/xlink" xlink:title="the Thai word for “temple”" id="ABBRID0EJUBG" xlink:type="simple">Wat</abbrev> Puangmali (<abbrev xmlns:xlink="http://www.w3.org/1999/xlink" xlink:title="the Thai word for “temple”" id="ABBRID0ENUBG" xlink:type="simple">Wat</abbrev> Tham Khao Ego); <named-content xmlns:xlink="http://www.w3.org/1999/xlink" content-type="dwc:verbatimCoordinates" xlink:type="simple"><named-content content-type="geo-json" specific-use="{&#34;type&#34;:&#34;Point&#34;,&#34;coordinates&#34;:[99.784750,13.312583]}" id="NCID0EUUBG" xlink:type="simple">13°18'45.3"N, 99°47'5.1"E</named-content></named-content>; 22 m <abbrev xmlns:xlink="http://www.w3.org/1999/xlink" xlink:title="above sea-level" id="ABBRID0EZUBG" xlink:type="simple">a.s.l</abbrev>.; 8 September 2016; R. Srisonchai, C. Sutcharit, W. Siriwut leg.; <abbrev xmlns:xlink="http://www.w3.org/1999/xlink" xlink:title="Chulalongkorn University Museum of Zoology" id="ABBRID0E4UBG" xlink:type="simple">CUMZ</abbrev>-Zeph0010 • 1 ♂ 2 ♀♀; Rachaburi Province, Pak Tho District, <abbrev xmlns:xlink="http://www.w3.org/1999/xlink" xlink:title="the Thai word for “temple”" id="ABBRID0EBVBG" xlink:type="simple">Wat</abbrev> Buri Ratchawanaram; <named-content xmlns:xlink="http://www.w3.org/1999/xlink" content-type="dwc:verbatimCoordinates" xlink:type="simple"><named-content content-type="geo-json" specific-use="{&#34;type&#34;:&#34;Point&#34;,&#34;coordinates&#34;:[99.785000,13.379167]}" id="NCID0EIVBG" xlink:type="simple">13°22'45"N, 99°47'6"E</named-content></named-content>, 26 m <abbrev xmlns:xlink="http://www.w3.org/1999/xlink" xlink:title="above sea-level" id="ABBRID0ENVBG" xlink:type="simple">a.s.l</abbrev>.; 14 November 2019; R. Srisonchai, C. Sutcharit, W. Siriwut leg.; <abbrev xmlns:xlink="http://www.w3.org/1999/xlink" xlink:title="Chulalongkorn University Museum of Zoology" id="ABBRID0ERVBG" xlink:type="simple">CUMZ</abbrev>-Zeph0010 • 2 ♂♂ 4 ♀♀; Kanchaburi Province, Mueang District, <abbrev xmlns:xlink="http://www.w3.org/1999/xlink" xlink:title="the Thai word for “temple”" id="ABBRID0EVVBG" xlink:type="simple">Wat</abbrev> Tham Mangkorn Thong; <named-content xmlns:xlink="http://www.w3.org/1999/xlink" content-type="dwc:verbatimCoordinates" xlink:type="simple"><named-content content-type="geo-json" specific-use="{&#34;type&#34;:&#34;Point&#34;,&#34;coordinates&#34;:[99.517472,13.985611]}" id="NCID0E3VBG" xlink:type="simple">13°59'8.2"N, 99°31'2.9"E</named-content></named-content>; 46 m <abbrev xmlns:xlink="http://www.w3.org/1999/xlink" xlink:title="above sea-level" id="ABBRID0EBWBG" xlink:type="simple">a.s.l</abbrev>.; 3 September 2017; R. Srisonchai, C. Sutcharit, W. Siriwut leg.; <abbrev xmlns:xlink="http://www.w3.org/1999/xlink" xlink:title="Chulalongkorn University Museum of Zoology" id="ABBRID0EFWBG" xlink:type="simple">CUMZ</abbrev>-Zeph0010.</p></tp:treatment-sec><tp:treatment-sec sec-type="etymology" id="SECID0EJWBG"><title>Etymology.</title><p>The species name recognizes the great professor and a long-time mentor to the authors, Somsak Panha (Chulalongkorn University Museum of Zoology, Thailand).</p></tp:treatment-sec><tp:treatment-sec sec-type="diagnosis" id="SECID0EOWBG"><title>Diagnosis.</title><p>Differs from all congeners by the combination of the following characters; grey body color, adult body length ca. 21 mm, tergites covered by conspicuous setae, long setae on tergites extending over the posterior margin (Figs <xref ref-type="fig" rid="F13">13G</xref>, <xref ref-type="fig" rid="F14">14D</xref>), marginal bristles of endotergum not extending over posterior margin, margin of operculum on vulva slightly concave and slightly invaginated medially, telopoditomere 3 of anterior telopods with conspicuous crenulated teeth and telopoditomere 3 of posterior telopods with a row of 11or 12 crenulated teeth.</p></tp:treatment-sec><tp:treatment-sec sec-type="description" id="SECID0E3WBG"><title>Description.</title><p><bold><italic>Body length</italic></bold>: Length in male 19.0–22.0 mm (holotype 20.0 mm), female 20.0–23.0 mm; head 4.0 mm; thoracic shield 4.0–4.5 mm; anal shield 6.0–7.5 mm.</p><p><bold><italic>Body width</italic></bold>: Width in male 10.0–11.5 mm (holotype 10.0 mm), female 10.0–12.0 mm; head 6.0–7.0 mm; thoracic shield 10.0–11.0 mm; anal shield 9.5–10.5 mm.</p><p><bold><italic>Body height</italic></bold>: Height in male 7.0–7.5 mm (holotype 7.0 mm), female 7.0–7.5 mm; thoracic shield 6.0–7.0 mm; tergite 6.5–7.5 mm.</p><p><bold><italic>Color</italic></bold> (Fig. <xref ref-type="fig" rid="F2">2E, F</xref>): Specimens in life with light grey; head, antennae and collum greenish grey; thoracic shield, tergites and anterior part of anal shield grey; paratergites, posterior margins of tergites and posterior part of anal shield greyish brown. Color in alcohol after two years not changed.</p><p><bold><italic>Head</italic></bold>: Wide and stout, subtrapeziform; anterior part of head with dense and long setae; central part of head with sparse and long setae; posterior part of head with dense and short setae. Labrum with a single tooth at anterior margin. Each eye with ca. 70 ommatidia. Aberrant ocellus located near antennal groove (at upper part of groove).</p><p><bold><italic>Antenna</italic></bold> (Fig. <xref ref-type="fig" rid="F11">11A</xref>): Short and stout, with rounded joints; length ca. 3 mm; reaching backward to tarsus of leg 2. Lengths of antennomeres 6 &gt; 5 = 4 = 3 = 2 = 1. Antennomere 6 densely setose, sensilla basiconica surrounding apical disc. Last antennomere thickened and flattened, strongly widened apically, axe-shaped. Shape of antennae sexually dimorphic; thickened, widened apically and slightly flattened in male, in female cylindrical. Apical disc with ca. 50 apical cones. No sclerotized ridge between antennal socket and ommatidia.</p><fig id="F11" position="float" orientation="portrait"><object-id xmlns:xlink="http://www.w3.org/1999/xlink" content-type="doi" xlink:type="simple">10.3897/zookeys.1067.72369.figure11</object-id><object-id xmlns:xlink="http://www.w3.org/1999/xlink" content-type="arpha" xlink:type="simple">CC625FED-7332-5BC4-8000-712E9016E7E3</object-id><label>Figure 11.</label><caption><p><italic><tp:taxon-name><tp:taxon-name-part taxon-name-part-type="genus" reg="Zephronia">Zephronia</tp:taxon-name-part><tp:taxon-name-part taxon-name-part-type="species" reg="panhai">panhai</tp:taxon-name-part></tp:taxon-name></italic><abbrev xmlns:xlink="http://www.w3.org/1999/xlink" xlink:title="sclerotized process" id="ABBRID0EFZBG" xlink:type="simple">sp</abbrev>. nov. <bold>A–D</bold> male holotype (<abbrev xmlns:xlink="http://www.w3.org/1999/xlink" xlink:title="Chulalongkorn University Museum of Zoology" id="ABBRID0ELZBG" xlink:type="simple">CUMZ</abbrev>-Zeph0009) <bold>E, F</bold> female paratypes (<abbrev xmlns:xlink="http://www.w3.org/1999/xlink" xlink:title="Chulalongkorn University Museum of Zoology" id="ABBRID0ERZBG" xlink:type="simple">CUMZ</abbrev>-Zeph0010) <bold>A</bold> right antenna, ventral view <bold>B</bold> the ninth left leg, posterior view <bold>C</bold> first coxae with stigmatic plates, posterior view <bold>D</bold> coxae of second legs with gonopores, posterior view <bold>E</bold> coxae and prefemur of second legs with vulvae, posterior view <bold>F</bold> subanal plate, ventral view. Abbreviations: <abbrev xmlns:xlink="http://www.w3.org/1999/xlink" xlink:title="coxa" id="ABBRID0EB1BG" xlink:type="simple">cx</abbrev> = coxa, o = operculum, <abbrev xmlns:xlink="http://www.w3.org/1999/xlink" xlink:title="prefemur" id="ABBRID0EF1BG" xlink:type="simple">pre</abbrev> = prefemur, <abbrev xmlns:xlink="http://www.w3.org/1999/xlink" xlink:title="syncoxite" id="ABBRID0EJ1BG" xlink:type="simple">syn-cx</abbrev> = syncoxite, <abbrev xmlns:xlink="http://www.w3.org/1999/xlink" xlink:title="stigmatic plate" id="ABBRID0EN1BG" xlink:type="simple">st-pl</abbrev> = stigmatic plate.</p></caption><graphic xmlns:xlink="http://www.w3.org/1999/xlink" xlink:href="zookeys-1067-019-g011.jpg" position="float" orientation="portrait" xlink:type="simple" id="oo_604311.jpg"><uri content-type="original_file" xlink:type="simple">https://binary.pensoft.net/fig/604311</uri></graphic></fig><p><bold><italic>Tömösváry’s organ</italic></bold>: Separated from ommatidia, located on a brim between ommatidia and antennal socket, smaller in diameter than an individual ocellus.</p><p><bold><italic>Gnathochilarium</italic></bold>: Ventral surface with setae, other structures typical of the order. Mandibles not dissected.</p><p><bold><italic>Stigmatic plates</italic></bold> (Fig. <xref ref-type="fig" rid="F11">11C</xref>): First stigmatic plate subtriangular; apex rounded, broad; straight towards coxa 1.</p><p><bold><italic><tp:taxon-name><tp:taxon-name-part taxon-name-part-type="genus" reg="Laterotergites">Laterotergites</tp:taxon-name-part></tp:taxon-name></italic></bold>: <tp:taxon-name><tp:taxon-name-part taxon-name-part-type="genus" reg="Laterotergites">Laterotergites</tp:taxon-name-part></tp:taxon-name> 1 and 2 narrow, projecting to a sharp tip.</p><p><bold><italic>Collum</italic></bold>: Surface with very long setae in both anterior and posterior margins, setae located in pits.</p><p><bold><italic>Thoracic shield</italic></bold>: Surface as those of tergites, covered with tiny setae; shallow groove with long setae, slightly broad at anterolateral margin.</p><p><bold><italic>Tergites</italic></bold> (Fig. <xref ref-type="fig" rid="F2">2E, F</xref>): Quite dull; surface densely setose, easily seen by normal vision; with numerous and short setae, each locating in tiny pits; tips of paratergites of midbody tergites weakly curved, directed posteroventrad.</p><p><bold><italic>Endotergum</italic></bold> (Figs <xref ref-type="fig" rid="F13">13G, H</xref>, <xref ref-type="fig" rid="F14">14D, E</xref>): Posterior margin flat, regular; tip of setae. Inner section (inner area) with a few setiferous tubercles or setae. Middle section (middle area) with a single row of conspicuous, elliptical cuticular impressions; distance between impressions longer than individual diameter. Bristles arranged in two rows, tip of the longest bristles not extended beyond posterior margin or not reaching to posterior margin.</p><p><bold><italic>Anal shield</italic></bold>: Sexually dimorphic, in female weakly bell-shaped, in male strongly bell-shaped. Outer surface pubescent, setae small and very short, similar to those of tergites. Inner surface (underside) covered by setae; with a single locking carina, half as long as length of last laterotergite.</p><p><bold><italic>Legs</italic></bold> (Fig. <xref ref-type="fig" rid="F11">11B</xref>): Leg-pairs 1 and 2 without an apical spine. Leg-pair 1 with two or three ventral spines, leg-pair 2 with four ventral spines. Leg-pair 3 with six ventral spines and one apical spine. Leg-pair 4 with 7–9 ventral spines and 1–3 apical spines. Leg-pairs 5–19 with 7–11 ventral spines and 1–3 apical spines. Last two leg-pairs with eight or nine ventral spines and one or two apical spines. In leg 9, femur 1.4×, tarsus 3.5× longer than wide. Length of tarsus &gt; femur &gt; prefemur &gt; coxa &gt; tibia ≥ postfemur. All podomeres densely setose. Coxa large, with dentate ridge marginally (coxal process). Coxal process absent in leg-pairs 1 and 2. Prefemur without teeth. Femur quite short and stout, slightly extended mesally; mesal margin with 7 or 8 conspicuous teeth, long, conical shape.</p><p><bold><italic>Subanal plate</italic></bold> (Fig. <xref ref-type="fig" rid="F11">11F</xref>): Trapeziform, undivided; central margin (tip) slightly rounded, narrow; lateral margin slightly concave. Densely setose.</p><p><bold><italic>Male sexual characters</italic></bold> (Fig. <xref ref-type="fig" rid="F11">11D</xref>): Gonopore large, covered with a single, undivided, triangular, sclerotized plate.</p><p>Anterior telopods (Fig. <xref ref-type="fig" rid="F12">12A, B, D</xref>): Telopodite with four telopoditomeres; telopoditomeres 3 and 4 clearly divided by a conspicuous suture; all telopoditomeres sparsely setose, except for telopoditomeres 4 without setae. First telopoditomere rectangular, broad, 1.5× longer than wide. Telopoditomere 2 stout. Process of telopoditomere 2 quite short, subequal in length to telopoditomeres 3; visible in posterior view, but partly seen mesally in anterior view; tip curved and well-rounded, directed mesad, close to basal part of telopoditomere 4. Margin towards telopoditomere 3 with a membranous area carrying a sclerotized process (<abbrev xmlns:xlink="http://www.w3.org/1999/xlink" xlink:title="sclerotized process" id="ABBRID0EX5BG" xlink:type="simple">sp</abbrev>); a process conspicuous, but very short, tip quite sharp. Telopoditomere 3 with three crenulated teeth (<abbrev xmlns:xlink="http://www.w3.org/1999/xlink" xlink:title="crenulated teeth" id="ABBRID0E25BG" xlink:type="simple">cr-T</abbrev>), conspicuous. Telopoditomere 4 very short and stout, conspicuous; tip round, directed mesad; with two small, sclerotized spines in posterior side.</p><fig id="F12" position="float" orientation="portrait"><object-id xmlns:xlink="http://www.w3.org/1999/xlink" content-type="doi" xlink:type="simple">10.3897/zookeys.1067.72369.figure12</object-id><object-id xmlns:xlink="http://www.w3.org/1999/xlink" content-type="arpha" xlink:type="simple">8EFD3F16-2E8E-52E9-BEC0-2200AC2F2B54</object-id><label>Figure 12</label><caption><p>. <italic><tp:taxon-name><tp:taxon-name-part taxon-name-part-type="genus" reg="Zephronia">Zephronia</tp:taxon-name-part><tp:taxon-name-part taxon-name-part-type="species" reg="panhai">panhai</tp:taxon-name-part></tp:taxon-name></italic><abbrev xmlns:xlink="http://www.w3.org/1999/xlink" xlink:title="sclerotized process" id="ABBRID0ES6BG" xlink:type="simple">sp</abbrev>. nov., male holotype (<abbrev xmlns:xlink="http://www.w3.org/1999/xlink" xlink:title="Chulalongkorn University Museum of Zoology" id="ABBRID0EW6BG" xlink:type="simple">CUMZ</abbrev>-Zeph0009) <bold>A</bold> telopods, anterior view <bold>B</bold> anterior telopod, anterior view <bold>C</bold> posterior telopod, posterior view <bold>D</bold> right anterior and posterior telopods, ventral view. Abbreviations: <abbrev xmlns:xlink="http://www.w3.org/1999/xlink" xlink:title="crenulated teeth" id="ABBRID0EDAAI" xlink:type="simple">cr-T</abbrev> = crenulated teeth, <abbrev xmlns:xlink="http://www.w3.org/1999/xlink" xlink:title="coxa" id="ABBRID0EHAAI" xlink:type="simple">cx</abbrev> = coxa, <abbrev xmlns:xlink="http://www.w3.org/1999/xlink" xlink:title="membranous lobe" id="ABBRID0ELAAI" xlink:type="simple">ML</abbrev> = membranous lobe, <abbrev xmlns:xlink="http://www.w3.org/1999/xlink" xlink:title="sclerotized process" id="ABBRID0EPAAI" xlink:type="simple">sp</abbrev> = sclerotized process, <abbrev xmlns:xlink="http://www.w3.org/1999/xlink" xlink:title="syncoxite" id="ABBRID0ETAAI" xlink:type="simple">syn-cx</abbrev> = syncoxite.</p></caption><graphic xmlns:xlink="http://www.w3.org/1999/xlink" xlink:href="zookeys-1067-019-g012.jpg" position="float" orientation="portrait" xlink:type="simple" id="oo_604312.jpg"><uri content-type="original_file" xlink:type="simple">https://binary.pensoft.net/fig/604312</uri></graphic></fig><p><bold><italic>Posterior telopods</italic></bold> (Fig. <xref ref-type="fig" rid="F12">12A, C, D</xref>): Telopodite with four telopoditomeres; telopoditomeres 1 and 2 on both sides with sparse setae, except for apical part of immovable finger (process of telopoditomere 2); telopoditomere 3 at base of inner margin with conspicuous setae, but none for outer margin; telopoditomere 4 without setae. First telopoditomere stout and narrow, ca. half as long as telopoditomere 2. Telopoditomere 2 large, immovable finger (process of telopoditomere 2) relatively shorter than movable finger (consisting of telopoditomeres 3 and 4). Immovable finger slender, twice as long as wide, strongly curved, tip directed anteroventrad; at margin with several conspicuous semi-circular rows of sclerotized spots. Margin towards movable finger with two membranous lobes, conspicuous long, triangular, inner lobe bigger and longer than outer one, tip sharp. Telopoditomere 3 very long and slender, tapering apically, curved, thrice as long as telopoditomere 4; with a long and sclerotized spine located on a large, swollen, membranous lobe; posterior part with a row of 11–12 crenulated teeth (<abbrev xmlns:xlink="http://www.w3.org/1999/xlink" xlink:title="crenulated teeth" id="ABBRID0EHBAI" xlink:type="simple">cr-T</abbrev>). Telopoditomere 4 slender, 2× longer than wide; at inner margin with a large, conspicuous, swollen, membranous lobe and with two evident sclerotized spines; tip curving mesad.</p><p><bold><italic>Female sexual characters</italic></bold> (Fig. <xref ref-type="fig" rid="F11">11E</xref>): Vulva large, covering ca. 2/3 coxa, located at mesal side, extending mesally to basal third of prefemur. Operculum regularly rounded, margin slightly concave, mesal margin not protruding.</p></tp:treatment-sec><tp:treatment-sec sec-type="distribution" id="SECID0EWBAI"><title>Distribution and habitats</title><p>(Fig. <xref ref-type="fig" rid="F16">16</xref>). The new species is known from Phetchaburi, Ratchaburi, and Kanchanaburi provinces. All specimens were collected from limestone habitats.</p></tp:treatment-sec><tp:treatment-sec sec-type="remarks" id="SECID0EECAI"><title>Remarks.</title><p>At the field collecting site, grey living specimens blended in perfectly with the brownish grey rock or leaf litter, making it difficult to find the animals. All specimens were infested by tiny, engorged, white, phoretic deutonymphs of an unidentified mite. The mite can often be found especially on the ventral part of the body such as antennal sockets and coxae, and could easily be discerned. The distribution of <italic><tp:taxon-name><tp:taxon-name-part taxon-name-part-type="genus" reg="Zephronia">Z.</tp:taxon-name-part><tp:taxon-name-part taxon-name-part-type="species" reg="viridescens">viridescens</tp:taxon-name-part></tp:taxon-name></italic> from Dawei, Myanmar (Tavoy, Lower Burma – Moti Ram), is quite close to where the new species is distributed. However, <italic><tp:taxon-name><tp:taxon-name-part taxon-name-part-type="genus" reg="Zephronia">Z.</tp:taxon-name-part><tp:taxon-name-part taxon-name-part-type="species" reg="panhai">panhai</tp:taxon-name-part></tp:taxon-name></italic><abbrev xmlns:xlink="http://www.w3.org/1999/xlink" xlink:title="sclerotized process" id="ABBRID0EIDAI" xlink:type="simple">sp</abbrev>. nov. differs from it by having a shorter body length ca. 21 mm (vs. longer, ca. 32 mm) and telopoditomeres 3 and 4 of anterior telopod distinctly separated (vs. indistinctly separated).</p><sec sec-type="Unconfirmed species recorded for Thailand" id="SECID0EMDAI"><title>Unconfirmed species recorded for Thailand</title></sec></tp:treatment-sec><tp:treatment-sec><!--Section generated to contain objects referenced in tp:taxon-treatment.--><fig id="F2" position="float" orientation="portrait"><object-id xmlns:xlink="http://www.w3.org/1999/xlink" content-type="doi" xlink:type="simple">10.3897/zookeys.1067.72369.figure2</object-id><object-id xmlns:xlink="http://www.w3.org/1999/xlink" content-type="arpha" xlink:type="simple">17DB41EE-5002-5E17-AB54-B0FD581E8594</object-id><label>Figure 2.</label><caption><p>Photographs of living <italic><tp:taxon-name><tp:taxon-name-part taxon-name-part-type="genus" reg="Zephronia">Zephronia</tp:taxon-name-part></tp:taxon-name></italic> spp. <bold>A, B</bold><italic><tp:taxon-name><tp:taxon-name-part taxon-name-part-type="genus" reg="Zephronia">Zephronia</tp:taxon-name-part><tp:taxon-name-part taxon-name-part-type="species" reg="enghoffi">enghoffi</tp:taxon-name-part></tp:taxon-name></italic><abbrev xmlns:xlink="http://www.w3.org/1999/xlink" xlink:title="sclerotized process" id="ABBRID0ETNAG" xlink:type="simple">sp</abbrev>. nov., paratypes (<abbrev xmlns:xlink="http://www.w3.org/1999/xlink" xlink:title="Chulalongkorn University Museum of Zoology" id="ABBRID0EXNAG" xlink:type="simple">CUMZ</abbrev>-Zeph0006) <bold>C, D</bold><italic><tp:taxon-name><tp:taxon-name-part taxon-name-part-type="genus" reg="Zephronia">Zephronia</tp:taxon-name-part><tp:taxon-name-part taxon-name-part-type="species" reg="golovatchi">golovatchi</tp:taxon-name-part></tp:taxon-name></italic><abbrev xmlns:xlink="http://www.w3.org/1999/xlink" xlink:title="sclerotized process" id="ABBRID0EIOAG" xlink:type="simple">sp</abbrev>. nov., paratypes (<abbrev xmlns:xlink="http://www.w3.org/1999/xlink" xlink:title="Chulalongkorn University Museum of Zoology" id="ABBRID0EMOAG" xlink:type="simple">CUMZ</abbrev>-Zeph0008) <bold>E, F</bold><italic><tp:taxon-name><tp:taxon-name-part taxon-name-part-type="genus" reg="Zephronia">Zephronia</tp:taxon-name-part><tp:taxon-name-part taxon-name-part-type="species" reg="panhai">panhai</tp:taxon-name-part></tp:taxon-name></italic><abbrev xmlns:xlink="http://www.w3.org/1999/xlink" xlink:title="sclerotized process" id="ABBRID0E4OAG" xlink:type="simple">sp</abbrev>. nov., paratypes (<abbrev xmlns:xlink="http://www.w3.org/1999/xlink" xlink:title="Chulalongkorn University Museum of Zoology" id="ABBRID0EBPAG" xlink:type="simple">CUMZ</abbrev>-Zeph0010). Photographs not to scale.</p></caption><graphic xmlns:xlink="http://www.w3.org/1999/xlink" xlink:href="zookeys-1067-019-g002.jpg" position="float" orientation="portrait" xlink:type="simple" id="oo_604302.jpg"><uri content-type="original_file" xlink:type="simple">https://binary.pensoft.net/fig/604302</uri></graphic></fig><fig id="F13" position="float" orientation="portrait"><object-id xmlns:xlink="http://www.w3.org/1999/xlink" content-type="doi" xlink:type="simple">10.3897/zookeys.1067.72369.figure13</object-id><object-id xmlns:xlink="http://www.w3.org/1999/xlink" content-type="arpha" xlink:type="simple">CCE2BF7B-6FDF-5D09-9C23-1D71D929E954</object-id><label>Figure 13.</label><caption><p><abbrev xmlns:xlink="http://www.w3.org/1999/xlink" xlink:title="Scanning Electron Microscopy" id="ABBRID0EMZAI" xlink:type="simple">SEM</abbrev> of endoterga of body ring 7, all from ventral views <bold>A, B</bold><italic><tp:taxon-name><tp:taxon-name-part taxon-name-part-type="genus" reg="Zephronia">Zephronia</tp:taxon-name-part><tp:taxon-name-part taxon-name-part-type="species" reg="siamensis">siamensis</tp:taxon-name-part></tp:taxon-name></italic> Hirst, 1907 <bold>C, D</bold><italic><tp:taxon-name><tp:taxon-name-part taxon-name-part-type="genus" reg="Zephronia">Zephronia</tp:taxon-name-part><tp:taxon-name-part taxon-name-part-type="species" reg="enghoffi">enghoffi</tp:taxon-name-part></tp:taxon-name></italic><abbrev xmlns:xlink="http://www.w3.org/1999/xlink" xlink:title="sclerotized process" id="ABBRID0EK1AI" xlink:type="simple">sp</abbrev>. nov. <bold>E, F</bold><italic><tp:taxon-name><tp:taxon-name-part taxon-name-part-type="genus" reg="Zephronia">Zephronia</tp:taxon-name-part><tp:taxon-name-part taxon-name-part-type="species" reg="golovatchi">golovatchi</tp:taxon-name-part></tp:taxon-name></italic><abbrev xmlns:xlink="http://www.w3.org/1999/xlink" xlink:title="sclerotized process" id="ABBRID0E21AI" xlink:type="simple">sp</abbrev>. nov. <bold>G, H</bold><italic><tp:taxon-name><tp:taxon-name-part taxon-name-part-type="genus" reg="Zephronia">Zephronia</tp:taxon-name-part><tp:taxon-name-part taxon-name-part-type="species" reg="panhai">panhai</tp:taxon-name-part></tp:taxon-name></italic><abbrev xmlns:xlink="http://www.w3.org/1999/xlink" xlink:title="sclerotized process" id="ABBRID0EM2AI" xlink:type="simple">sp</abbrev>. nov. Abbreviations: <abbrev xmlns:xlink="http://www.w3.org/1999/xlink" xlink:title="cuticular impression" id="ABBRID0EQ2AI" xlink:type="simple">cp</abbrev> = cuticular impression, <abbrev xmlns:xlink="http://www.w3.org/1999/xlink" xlink:title="middle section" id="ABBRID0EU2AI" xlink:type="simple">ms</abbrev> = middle section, <abbrev xmlns:xlink="http://www.w3.org/1999/xlink" xlink:title="inner section" id="ABBRID0EY2AI" xlink:type="simple">is</abbrev> = inner section, os = outer section, <abbrev xmlns:xlink="http://www.w3.org/1999/xlink" xlink:title="posterior margin" id="ABBRID0E32AI" xlink:type="simple">pm</abbrev> = posterior margin.</p></caption><graphic xmlns:xlink="http://www.w3.org/1999/xlink" xlink:href="zookeys-1067-019-g013.jpg" position="float" orientation="portrait" xlink:type="simple" id="oo_604313.jpg"><uri content-type="original_file" xlink:type="simple">https://binary.pensoft.net/fig/604313</uri></graphic></fig><fig id="F14" position="float" orientation="portrait"><object-id xmlns:xlink="http://www.w3.org/1999/xlink" content-type="doi" xlink:type="simple">10.3897/zookeys.1067.72369.figure14</object-id><object-id xmlns:xlink="http://www.w3.org/1999/xlink" content-type="arpha" xlink:type="simple">9710C49E-5B3B-59D9-92FF-876268DDE203</object-id><label>Figure 14.</label><caption><p><abbrev xmlns:xlink="http://www.w3.org/1999/xlink" xlink:title="Scanning Electron Microscopy" id="ABBRID0EN3AI" xlink:type="simple">SEM</abbrev> of endoterga in body ring 7, all from ventral views <bold>A</bold><italic><tp:taxon-name><tp:taxon-name-part taxon-name-part-type="genus" reg="Zephronia">Zephronia</tp:taxon-name-part><tp:taxon-name-part taxon-name-part-type="species" reg="siamensis">siamensis</tp:taxon-name-part></tp:taxon-name></italic> Hirst, 1907 <bold>B</bold><italic><tp:taxon-name><tp:taxon-name-part taxon-name-part-type="genus" reg="Zephronia">Zephronia</tp:taxon-name-part><tp:taxon-name-part taxon-name-part-type="species" reg="enghoffi">enghoffi</tp:taxon-name-part></tp:taxon-name></italic><abbrev xmlns:xlink="http://www.w3.org/1999/xlink" xlink:title="sclerotized process" id="ABBRID0EL4AI" xlink:type="simple">sp</abbrev>. nov. <bold>C</bold><italic><tp:taxon-name><tp:taxon-name-part taxon-name-part-type="genus" reg="Zephronia">Zephronia</tp:taxon-name-part><tp:taxon-name-part taxon-name-part-type="species" reg="golovatchi">golovatchi</tp:taxon-name-part></tp:taxon-name></italic><abbrev xmlns:xlink="http://www.w3.org/1999/xlink" xlink:title="sclerotized process" id="ABBRID0E34AI" xlink:type="simple">sp</abbrev>. nov. <bold>D</bold><italic><tp:taxon-name><tp:taxon-name-part taxon-name-part-type="genus" reg="Zephronia">Zephronia</tp:taxon-name-part><tp:taxon-name-part taxon-name-part-type="species" reg="panhai">panhai</tp:taxon-name-part></tp:taxon-name></italic><abbrev xmlns:xlink="http://www.w3.org/1999/xlink" xlink:title="sclerotized process" id="ABBRID0EN5AI" xlink:type="simple">sp</abbrev>. nov. <bold>E</bold> inner area of endotergum in <italic><tp:taxon-name><tp:taxon-name-part taxon-name-part-type="genus" reg="Zephronia">Zephronia</tp:taxon-name-part><tp:taxon-name-part taxon-name-part-type="species" reg="panhai">panhai</tp:taxon-name-part></tp:taxon-name></italic><abbrev xmlns:xlink="http://www.w3.org/1999/xlink" xlink:title="sclerotized process" id="ABBRID0E55AI" xlink:type="simple">sp</abbrev>. nov.</p></caption><graphic xmlns:xlink="http://www.w3.org/1999/xlink" xlink:href="zookeys-1067-019-g014.jpg" position="float" orientation="portrait" xlink:type="simple" id="oo_604314.jpg"><uri content-type="original_file" xlink:type="simple">https://binary.pensoft.net/fig/604314</uri></graphic></fig><fig id="F16" position="float" orientation="portrait"><object-id xmlns:xlink="http://www.w3.org/1999/xlink" content-type="doi" xlink:type="simple">10.3897/zookeys.1067.72369.figure16</object-id><object-id xmlns:xlink="http://www.w3.org/1999/xlink" content-type="arpha" xlink:type="simple">2FF117A2-CF87-50DF-8369-43DAF62FCAD2</object-id><label>Figure 16.</label><caption><p>Known distribution of <italic><tp:taxon-name><tp:taxon-name-part taxon-name-part-type="genus" reg="Zephronia">Zephronia</tp:taxon-name-part></tp:taxon-name></italic> spp. in Thailand. Red triangle = <italic><tp:taxon-name><tp:taxon-name-part taxon-name-part-type="genus" reg="Zephronia">Zephronia</tp:taxon-name-part><tp:taxon-name-part taxon-name-part-type="species" reg="lannaensis">lannaensis</tp:taxon-name-part></tp:taxon-name></italic>; green circle = <italic><tp:taxon-name><tp:taxon-name-part taxon-name-part-type="genus" reg="Zephronia">Zephronia</tp:taxon-name-part><tp:taxon-name-part taxon-name-part-type="species" reg="phrain">phrain</tp:taxon-name-part></tp:taxon-name></italic>; blue triangle = <italic><tp:taxon-name><tp:taxon-name-part taxon-name-part-type="genus" reg="Zephronia">Zephronia</tp:taxon-name-part><tp:taxon-name-part taxon-name-part-type="species" reg="enghoffi">enghoffi</tp:taxon-name-part></tp:taxon-name></italic><abbrev xmlns:xlink="http://www.w3.org/1999/xlink" xlink:title="sclerotized process" id="ABBRID0E1CBI" xlink:type="simple">sp</abbrev>. nov.; sky blue square = <italic><tp:taxon-name><tp:taxon-name-part taxon-name-part-type="genus" reg="Zephronia">Zephronia</tp:taxon-name-part><tp:taxon-name-part taxon-name-part-type="species" reg="golovatchi">golovatchi</tp:taxon-name-part></tp:taxon-name></italic><abbrev xmlns:xlink="http://www.w3.org/1999/xlink" xlink:title="sclerotized process" id="ABBRID0EJDBI" xlink:type="simple">sp</abbrev>. nov.; purple circle = <italic><tp:taxon-name><tp:taxon-name-part taxon-name-part-type="genus" reg="Zephronia">Zephronia</tp:taxon-name-part><tp:taxon-name-part taxon-name-part-type="species" reg="panhai">panhai</tp:taxon-name-part></tp:taxon-name></italic><abbrev xmlns:xlink="http://www.w3.org/1999/xlink" xlink:title="sclerotized process" id="ABBRID0EYDBI" xlink:type="simple">sp</abbrev>. nov.; yellow diamond = <italic><tp:taxon-name><tp:taxon-name-part taxon-name-part-type="genus" reg="Zephronia">Zephronia</tp:taxon-name-part><tp:taxon-name-part taxon-name-part-type="species" reg="siamensis">siamensis</tp:taxon-name-part></tp:taxon-name></italic> Hirst, 1907; orange square = <italic><tp:taxon-name><tp:taxon-name-part taxon-name-part-type="genus" reg="Zephronia">Zephronia</tp:taxon-name-part><tp:taxon-name-part taxon-name-part-type="species" reg="viridisoma">viridisoma</tp:taxon-name-part></tp:taxon-name></italic>.</p></caption><graphic xmlns:xlink="http://www.w3.org/1999/xlink" xlink:href="zookeys-1067-019-g016.jpg" position="float" orientation="portrait" xlink:type="simple" id="oo_604316.jpg"><uri content-type="original_file" xlink:type="simple">https://binary.pensoft.net/fig/604316</uri></graphic></fig></tp:treatment-sec></tp:taxon-treatment>
