# Supplementary material for: The giant pill-millipede genus Zephronia Gray, 1832 from Thailand, with a redescription of Z.siamensis Hirst, 1907 and descriptions of three new species (Diplopoda, Sphaerotheriida, Zephroniidae)
Source: Zookeys. 2021 Oct 29;1067:19–56. doi: 10.3897/zookeys.1067.72369 (PMC8571248; doi:10.3897/zookeys.1067.72369)
Supplement: XML Treatment for Zephronia cf. viridescens [file zookeys.1067.72369-treatment9.xml]

<!DOCTYPE tp:taxon-treatment
  PUBLIC "-//TaxonX//DTD Taxonomic Treatment Publishing DTD v0 20100105//EN" "tax-treatment-NSO.dtd">
<tp:taxon-treatment xmlns:tp="http://www.plazi.org/taxpub"><tp:treatment-meta><kwd-group><label>Taxon classification</label><kwd><named-content xmlns:xlink="http://www.w3.org/1999/xlink" content-type="kingdom">Animalia</named-content></kwd><kwd><named-content xmlns:xlink="http://www.w3.org/1999/xlink" content-type="order">Sphaerotheriida</named-content></kwd><kwd><named-content xmlns:xlink="http://www.w3.org/1999/xlink" content-type="family">Zephroniidae</named-content></kwd></kwd-group><mixed-citation publication-type="journal"><person-group><name><surname>Srisonchai</surname><given-names>Ruttapon</given-names></name><name><surname>Sutcharit</surname><given-names>Chirasak</given-names></name><name><surname>Likhitrakarn</surname><given-names>Natdanai</given-names></name></person-group><article-title>The giant pill-millipede genus <italic><tp:taxon-name><tp:taxon-name-part taxon-name-part-type="genus" reg="Zephronia">Zephronia</tp:taxon-name-part></tp:taxon-name></italic> Gray, 1832 from Thailand, with a redescription of <italic><tp:taxon-name><tp:taxon-name-part taxon-name-part-type="genus" reg="Zephronia">Z.</tp:taxon-name-part><tp:taxon-name-part taxon-name-part-type="species" reg="siamensis">siamensis</tp:taxon-name-part></tp:taxon-name></italic> Hirst, 1907 and descriptions of three new species (<tp:taxon-name><tp:taxon-name-part taxon-name-part-type="class">Diplopoda</tp:taxon-name-part></tp:taxon-name>, <tp:taxon-name><tp:taxon-name-part taxon-name-part-type="order">Sphaerotheriida</tp:taxon-name-part></tp:taxon-name>, <tp:taxon-name><tp:taxon-name-part taxon-name-part-type="family">Zephroniidae</tp:taxon-name-part></tp:taxon-name>)</article-title><source>Zookeys</source><day>29</day><month>10</month><year>2021</year><volume>1067</volume><fpage>19</fpage><lpage>56</lpage><pub-id pub-id-type="doi">10.3897/zookeys.1067.72369</pub-id></mixed-citation></tp:treatment-meta><tp:nomenclature><tp:taxon-name>
              <object-id xmlns:xlink="http://www.w3.org/1999/xlink" content-type="arpha" xlink:type="simple">9C1FEFA0-1492-5CE1-B1FA-A4A807B41495</object-id>
              <tp:taxon-name-part taxon-name-part-type="genus" reg="Zephronia">Zephronia</tp:taxon-name-part>
              <tp:taxon-name-part taxon-name-part-type="uncertainty-rank">cf.</tp:taxon-name-part>
              <tp:taxon-name-part taxon-name-part-type="species" reg="viridescens">viridescens</tp:taxon-name-part>
            </tp:taxon-name><tp:taxon-authority>Attems, 1936</tp:taxon-authority><tp:nomenclature-citation-list><tp:nomenclature-citation><tp:taxon-name>
                  <tp:taxon-name-part taxon-name-part-type="genus" reg="Zephronia">Zephronia</tp:taxon-name-part>
                  <tp:taxon-name-part taxon-name-part-type="species" reg="viridescens">viridescens</tp:taxon-name-part>
                </tp:taxon-name><comment>Attems, 1936: 180; <xref ref-type="bibr" rid="B11">Jeekel 2001</xref>: 22.</comment></tp:nomenclature-citation><tp:nomenclature-citation><tp:taxon-name>
                  <tp:taxon-name-part taxon-name-part-type="genus" reg="Zephronia">Zephronia</tp:taxon-name-part>
                  <tp:taxon-name-part taxon-name-part-type="uncertainty-rank">cf.</tp:taxon-name-part>
                  <tp:taxon-name-part taxon-name-part-type="species" reg="viridescens">viridescens</tp:taxon-name-part>
                </tp:taxon-name><comment>– <xref ref-type="bibr" rid="B33">Wongthamwanich et al. 2012b</xref>: 913; <xref ref-type="bibr" rid="B27">Sukteeka and Thanee 2015</xref>: 18.</comment></tp:nomenclature-citation></tp:nomenclature-citation-list></tp:nomenclature><tp:treatment-sec sec-type="distribution" id="SECID0EAGAI"><title>Distribution and habitats.</title><p>Originally, this species was reported from Tavoy, Lower Burma (Moti Ram) by <xref ref-type="bibr" rid="B2">Attems (1936)</xref> (= Dawei, Tenasserim).</p></tp:treatment-sec><tp:treatment-sec sec-type="remarks" id="SECID0EKGAI"><title>Remarks.</title><p>Although ecological studies by <xref ref-type="bibr" rid="B33">Wongthamwanich et al. (2012b)</xref>, and <xref ref-type="bibr" rid="B27">Sukteeka and Thanee (2015)</xref> have reported ‘<tp:taxon-name><tp:taxon-name-part taxon-name-part-type="genus" reg="Zephronia">Zephronia</tp:taxon-name-part><tp:taxon-name-part taxon-name-part-type="uncertainty-rank">cf.</tp:taxon-name-part><tp:taxon-name-part taxon-name-part-type="species" reg="viridescens">viridescens</tp:taxon-name-part></tp:taxon-name>’ from northern and northeastern Thailand, these works do not provide clear and unique characters for the species, and the specimens are not available for re-examination. The original description by <xref ref-type="bibr" rid="B2">Attems (1936)</xref> clearly stated that one of the diagnostic characters of <italic><tp:taxon-name><tp:taxon-name-part taxon-name-part-type="genus" reg="Zephronia">Z.</tp:taxon-name-part><tp:taxon-name-part taxon-name-part-type="species" reg="viridescens">viridescens</tp:taxon-name-part></tp:taxon-name></italic> is	 its greenish body color. These contrast with the ‘<italic><tp:taxon-name><tp:taxon-name-part taxon-name-part-type="genus" reg="Zephronia"/><tp:taxon-name-part taxon-name-part-type="species" reg="viridescens">viridescens</tp:taxon-name-part></tp:taxon-name></italic>’ material examined by <xref ref-type="bibr" rid="B33">Wongthamwanich et al. (2012b</xref>: fig. 4) and <xref ref-type="bibr" rid="B27">Sukteeka and Thanee (2015</xref>: fig. 2), which display a distinct brownish body color. Not only can the brown color be used to discriminate <italic><tp:taxon-name><tp:taxon-name-part taxon-name-part-type="genus" reg="Zephronia">Z.</tp:taxon-name-part><tp:taxon-name-part taxon-name-part-type="species" reg="viridescens">viridescens</tp:taxon-name-part></tp:taxon-name></italic> from Thai ‘<italic><tp:taxon-name><tp:taxon-name-part taxon-name-part-type="genus" reg="Zephronia"/><tp:taxon-name-part taxon-name-part-type="species" reg="viridescens">viridescens</tp:taxon-name-part></tp:taxon-name></italic>’ material, but the distribution is remarkably different. <italic><tp:taxon-name><tp:taxon-name-part taxon-name-part-type="genus" reg="Zephronia">Z.</tp:taxon-name-part><tp:taxon-name-part taxon-name-part-type="species" reg="viridescens">viridescens</tp:taxon-name-part></tp:taxon-name></italic> was originally described from Dawei in Myanmar while ‘<italic><tp:taxon-name><tp:taxon-name-part taxon-name-part-type="genus" reg="Zephronia"/><tp:taxon-name-part taxon-name-part-type="species" reg="viridescens">viridescens</tp:taxon-name-part></tp:taxon-name></italic>’ specimens have been recorded to inhabit the northern and northeastern regions of Thailand. It seems likely that the ‘<italic><tp:taxon-name><tp:taxon-name-part taxon-name-part-type="genus" reg="Zephronia"/><tp:taxon-name-part taxon-name-part-type="species" reg="viridescens">viridescens</tp:taxon-name-part></tp:taxon-name></italic>’ specimens belong to another species and are distinct from all other known species. Therefore, further systematics study based on fresh specimens from northern and northeastern Thailand is necessary in order to confirm the existence of <italic><tp:taxon-name><tp:taxon-name-part taxon-name-part-type="genus" reg="Zephronia">Z.</tp:taxon-name-part><tp:taxon-name-part taxon-name-part-type="species" reg="viridescens">viridescens</tp:taxon-name-part></tp:taxon-name></italic> in Thailand. At this moment, we thus exclude this nominal species from the Thai millipedes.</p></tp:treatment-sec><ref-list><ref id="B11"><mixed-citation xmlns:xlink="http://www.w3.org/1999/xlink" xlink:type="simple"><person-group><name name-style="western"><surname>Jeekel</surname><given-names>CAW</given-names></name></person-group> (<year>2001</year>) <article-title>A bibliographic catalogue of the Asiatic <tp:taxon-name><tp:taxon-name-part taxon-name-part-type="order">Sphaerotheriida</tp:taxon-name-part></tp:taxon-name> (<tp:taxon-name><tp:taxon-name-part taxon-name-part-type="class">Diplopoda</tp:taxon-name-part></tp:taxon-name>).</article-title><source>Myriapod Memoranda</source><volume>3</volume>: <fpage>5</fpage>–<lpage>38</lpage>.</mixed-citation></ref><ref id="B33"><mixed-citation xmlns:xlink="http://www.w3.org/1999/xlink" xlink:type="simple"><person-group><name name-style="western"><surname>Wongthamwanich</surname><given-names>N</given-names></name><name name-style="western"><surname>Panha</surname><given-names>S</given-names></name><name name-style="western"><surname>Sitthicharoenchai</surname><given-names>D</given-names></name><name name-style="western"><surname>Pradatsundarasar</surname><given-names>A</given-names></name><name name-style="western"><surname>Seelanan</surname><given-names>T</given-names></name><name name-style="western"><surname>Enghoff</surname><given-names>H</given-names></name><name name-style="western"><surname>Thirakhupt</surname><given-names>K</given-names></name></person-group> (<year>2012b</year>) <article-title>Daily activities of the giant pill-millipede <tp:taxon-name><tp:taxon-name-part taxon-name-part-type="genus">Zephronia</tp:taxon-name-part><tp:taxon-name-part taxon-name-part-type="uncertainty-rank">cf.</tp:taxon-name-part><tp:taxon-name-part taxon-name-part-type="species">viridescens</tp:taxon-name-part></tp:taxon-name> Attems, 1936 (<tp:taxon-name><tp:taxon-name-part taxon-name-part-type="class">Diplopoda</tp:taxon-name-part></tp:taxon-name>: <tp:taxon-name><tp:taxon-name-part taxon-name-part-type="order">Sphaerotheriida</tp:taxon-name-part></tp:taxon-name>: <tp:taxon-name><tp:taxon-name-part taxon-name-part-type="family">Zephroniidae</tp:taxon-name-part></tp:taxon-name>) in a deciduous forest in Northern Thailand.</article-title><source>Zoological Studies</source><volume>51</volume>: <fpage>913</fpage>–<lpage>926</lpage>.</mixed-citation></ref><ref id="B27"><mixed-citation xmlns:xlink="http://www.w3.org/1999/xlink" xlink:type="simple"><person-group><name name-style="western"><surname>Sukteeka</surname><given-names>S</given-names></name><name name-style="western"><surname>Thanee</surname><given-names>N</given-names></name></person-group> (<year>2015</year>) <article-title>Distribution of Giant Pill-Millipedes (<tp:taxon-name><tp:taxon-name-part taxon-name-part-type="genus">Zephronia</tp:taxon-name-part><tp:taxon-name-part taxon-name-part-type="uncertainty-rank">cf.</tp:taxon-name-part><tp:taxon-name-part taxon-name-part-type="species">viridescens</tp:taxon-name-part></tp:taxon-name>) and Flat-backed millipedes (<italic><tp:taxon-name><tp:taxon-name-part taxon-name-part-type="genus">Orthomorpha</tp:taxon-name-part><tp:taxon-name-part taxon-name-part-type="species">variegata</tp:taxon-name-part></tp:taxon-name></italic>) in relation to ecological factors at Sakaerat Environmental Research Station, Thailand.</article-title><source>International Journal of Advances in Agricultural and Environmental Engineering</source><volume>2</volume>(<issue>1</issue>): <fpage>18</fpage>–<lpage>22</lpage>.</mixed-citation></ref><ref id="B2"><mixed-citation xmlns:xlink="http://www.w3.org/1999/xlink" xlink:type="simple"><person-group><name name-style="western"><surname>Attems</surname><given-names>C</given-names></name></person-group> (<year>1936</year>) <article-title><tp:taxon-name><tp:taxon-name-part taxon-name-part-type="class">Diplopoda</tp:taxon-name-part></tp:taxon-name> of India.</article-title><source>Memoirs of the Indian Museum</source><volume>11</volume>: <fpage>133</fpage>–<lpage>323</lpage>.</mixed-citation></ref></ref-list></tp:taxon-treatment>
